# Supplementary material for: Altered resting-state EEG source functional connectivity in schizophrenia: the effect of illness duration
Source: Front Hum Neurosci. 2015 May 5;9:234. doi: 10.3389/fnhum.2015.00234 (PMC4419718; doi:10.3389/fnhum.2015.00234)
Supplement: Supplementary Table 1 — Results of four comparisons (HV vs. SCZ; LDD vs. SDD; HV vs. SDD; HV vs. LDD) for all ROI pairs in the six frequency bands are reported. [file Table1.XLSX]

## Sheet: 78 HV vs. 77 SCZ
DELTA	lSMA	rSMA	lSPL	rSPL	lSFC	rSFC	lAFC	rAFC	lOFC	rOFC	lLFC	rLFC	lINS	rINS	lLTL	rLTL	lACC	rACC	lPCC	rPCC	lPHG	rPHG	lIPL	rIPL	lFLC	rFLC	lPVC	rPVC
lSMA	0	-2.08556	-1.86126	-2.19979	-2.31117	-0.86167	-2.50738	-0.0738345	-0.972027	-0.661319	-2.86565	-0.801708	0.104978	-2.34438	-0.427622	-3.06133	-0.687188	-0.033706	-1.13375	-2.77468	0.0758927	-1.4134	-1.73552	-2.91062	-1.60942	-3.68397	-2.5792	-2.80344		threshold 3.557950 (p2-tailed < .0001)
rSMA	-2.08556	0	-1.52624	-1.62311	-3.12609	-2.23546	-3.26254	-2.98077	-2.25434	-4.41922	-2.62242	-3.11544	-2.62456	-3.61048	-1.7486	-3.65788	-2.80188	-4.66293	-2.8132	-3.04334	-2.90017	-4.87363	-0.996135	-2.85277	-1.10969	-2.78003	-0.594423	-1.89836
lSPL	-1.86126	-1.52624	0	-1.90527	-1.53802	-1.42813	-2.82255	-3.44366	-1.0378	-2.73685	-2.56213	-0.738223	-1.56166	-2.59773	-2.23231	-3.65511	-3.20911	-3.21774	-2.3339	-2.66275	-1.57415	-2.93255	-1.19967	-2.81624	-1.77561	-3.5426	-3.67574	-2.14707
rSPL	-2.19979	-1.62311	-1.90527	0	-1.9751	-3.37969	-2.09213	-1.97422	-0.982758	-2.12978	-1.54462	-2.45663	-0.830885	-2.62219	-1.18261	-3.12332	-2.00375	-1.98145	-2.14573	-3.41401	-1.11704	-2.36494	-2.38955	-3.65125	-1.81483	-3.04646	-3.74986	-0.37417
lSFC	-2.31117	-3.12609	-1.53802	-1.9751	0	-2.22906	-2.99872	-3.47476	-0.703937	-2.1518	-3.9705	-1.62105	-1.66066	-1.98771	-0.991853	-2.42684	-1.1083	-1.67448	-0.638324	-2.70642	-1.44877	-2.36483	-1.75724	-2.182	-0.490055	-2.34802	-1.29344	-2.28361
rSFC	-0.86167	-2.23546	-1.42813	-3.37969	-2.22906	0	-3.44726	-3.47499	-2.91067	-2.39774	-3.39908	-1.86625	-1.0942	-0.472432	-1.4246	-2.98458	-2.94197	-3.10498	-0.565962	-2.99439	-0.632728	-2.1626	-0.437358	-2.03822	-1.93606	-3.65223	-1.189	-3.34662
lAFC	-2.50738	-3.26254	-2.82255	-2.09213	-2.99872	-3.44726	0	-2.80773	-3.9301	-4.66838	-2.40889	-3.87628	-3.39842	-4.60109	-3.98164	-5.01846	-3.71749	-2.77384	-1.9659	-4.01896	-2.829	-4.84038	-1.84424	-3.01435	-3.32061	-2.91452	-3.54698	-3.24106
rAFC	-0.0738345	-2.98077	-3.44366	-1.97422	-3.47476	-3.47499	-2.80773	0	-2.04232	-3.83327	-3.95195	-2.6266	-1.87228	-2.94591	-2.53607	-1.874	-3.9262	-2.84252	-1.78957	-3.20297	-2.34598	-1.91359	-2.25691	-2.90228	-3.53543	-3.19584	-3.81537	-3.6461
lOFC	-0.972027	-2.25434	-1.0378	-0.982758	-0.703937	-2.91067	-3.9301	-2.04232	0	-2.02638	-2.76923	-3.42591	-2.00083	-1.74541	-1.54545	-3.79009	-1.78469	-1.84615	0.680516	-2.61976	-0.982476	-3.23802	-1.03886	-1.56888	-2.40911	-1.09517	-2.65881	-1.92388
rOFC	-0.661319	-4.41922	-2.73685	-2.12978	-2.1518	-2.39774	-4.66838	-3.83327	-2.02638	0	-4.04365	-2.13481	-2.13425	-2.04033	-2.88353	-2.94887	-3.2156	-2.60708	-1.49758	-3.58634	-1.99137	-2.00636	-1.56366	-2.7629	-3.28189	-3.02051	-3.60489	-3.17554
lLFC	-2.86565	-2.62242	-2.56213	-1.54462	-3.9705	-3.39908	-2.40889	-3.95195	-2.76923	-4.04365	0	-3.40252	-2.43566	-4.04826	-2.48307	-5.2706	-3.42562	-3.42061	-2.70467	-5.69225	-3.40193	-3.24619	-2.76758	-3.8576	-5.36903	-4.88562	-6.40388	-4.94504
rLFC	-0.801708	-3.11544	-0.738223	-2.45663	-1.62105	-1.86625	-3.87628	-2.6266	-3.42591	-2.13481	-3.40252	0	-1.17718	-2.19846	-2.51213	-2.06086	-2.67057	-1.76151	-0.566248	-2.95809	-0.818211	-2.62915	-0.880321	-1.85378	-2.46956	-3.1686	-2.6577	-3.04401
lINS	0.104978	-2.62456	-1.56166	-0.830885	-1.66066	-1.0942	-3.39842	-1.87228	-2.00083	-2.13425	-2.43566	-1.17718	0	-2.73569	-1.65723	-2.13537	-1.65364	-1.31196	-0.46873	-2.71238	-1.80207	-1.14458	-2.1526	-2.32185	-2.52677	-1.3923	-3.26966	-1.36356
rINS	-2.34438	-3.61048	-2.59773	-2.62219	-1.98771	-0.472432	-4.60109	-2.94591	-1.74541	-2.04033	-4.04826	-2.19846	-2.73569	0	-3.53916	-2.21485	-2.91616	-2.30854	-1.63835	-2.60812	-2.6475	-3.08749	-3.8461	-2.32447	-2.07653	-2.47606	-3.04168	-2.61741
lLTL	-0.427622	-1.7486	-2.23231	-1.18261	-0.991853	-1.4246	-3.98164	-2.53607	-1.54545	-2.88353	-2.48307	-2.51213	-1.65723	-3.53916	0	-3.74059	-2.01116	-1.6956	-1.13767	-3.16262	-3.5419	-3.23568	-2.02811	-3.65804	-4.11326	-2.59946	-3.4498	-2.46667
rLTL	-3.06133	-3.65788	-3.65511	-3.12332	-2.42684	-2.98458	-5.01846	-1.874	-3.79009	-2.94887	-5.2706	-2.06086	-2.13537	-2.21485	-3.74059	0	-3.98189	-2.15501	-3.07926	-2.74665	-3.20085	-3.57074	-2.59549	-2.38128	-1.25538	-3.15897	-3.64685	-1.96008
lACC	-0.687188	-2.80188	-3.20911	-2.00375	-1.1083	-2.94197	-3.71749	-3.9262	-1.78469	-3.2156	-3.42562	-2.67057	-1.65364	-2.91616	-2.01116	-3.98189	0	-3.0472	-1.34924	-2.65895	-1.93101	-4.37618	-1.45665	-2.64161	-2.89839	-2.66977	-3.19195	-2.84939
rACC	-0.033706	-4.66293	-3.21774	-1.98145	-1.67448	-3.10498	-2.77384	-2.84252	-1.84615	-2.60708	-3.42061	-1.76151	-1.31196	-2.30854	-1.6956	-2.15501	-3.0472	0	0.141381	-3.42725	-1.89707	-3.50768	-2.65235	-2.57614	-2.33202	-2.79552	-2.8708	-3.21898
lPCC	-1.13375	-2.8132	-2.3339	-2.14573	-0.638324	-0.565962	-1.9659	-1.78957	0.680516	-1.49758	-2.70467	-0.566248	-0.46873	-1.63835	-1.13767	-3.07926	-1.34924	0.141381	0	-1.51949	-1.44982	-2.64862	-2.59739	-2.98659	-2.89054	-4.40031	-2.87006	-3.38179
rPCC	-2.77468	-3.04334	-2.66275	-3.41401	-2.70642	-2.99439	-4.01896	-3.20297	-2.61976	-3.58634	-5.69225	-2.95809	-2.71238	-2.60812	-3.16262	-2.74665	-2.65895	-3.42725	-1.51949	0	-3.9208	-5.06554	-2.85037	-1.81255	-3.4305	-3.03376	-3.7857	-2.6676
lPHG	0.0758927	-2.90017	-1.57415	-1.11704	-1.44877	-0.632728	-2.829	-2.34598	-0.982476	-1.99137	-3.40193	-0.818211	-1.80207	-2.6475	-3.5419	-3.20085	-1.93101	-1.89707	-1.44982	-3.9208	0	-2.00548	-0.152258	-2.35365	-2.8956	-2.95158	-4.52924	-2.58282
rPHG	-1.4134	-4.87363	-2.93255	-2.36494	-2.36483	-2.1626	-4.84038	-1.91359	-3.23802	-2.00636	-3.24619	-2.62915	-1.14458	-3.08749	-3.23568	-3.57074	-4.37618	-3.50768	-2.64862	-5.06554	-2.00548	0	-1.39642	-3.77432	-3.00122	-3.66645	-4.89646	-4.57834
lIPL	-1.73552	-0.996135	-1.19967	-2.38955	-1.75724	-0.437358	-1.84424	-2.25691	-1.03886	-1.56366	-2.76758	-0.880321	-2.1526	-3.8461	-2.02811	-2.59549	-1.45665	-2.65235	-2.59739	-2.85037	-0.152258	-1.39642	0	-2.84397	-2.06353	-2.92273	-4.1313	-2.35486
rIPL	-2.91062	-2.85277	-2.81624	-3.65125	-2.182	-2.03822	-3.01435	-2.90228	-1.56888	-2.7629	-3.8576	-1.85378	-2.32185	-2.32447	-3.65804	-2.38128	-2.64161	-2.57614	-2.98659	-1.81255	-2.35365	-3.77432	-2.84397	0	-2.34163	-2.10736	-1.40263	-1.90623
lFLC	-1.60942	-1.10969	-1.77561	-1.81483	-0.490055	-1.93606	-3.32061	-3.53543	-2.40911	-3.28189	-5.36903	-2.46956	-2.52677	-2.07653	-4.11326	-1.25538	-2.89839	-2.33202	-2.89054	-3.4305	-2.8956	-3.00122	-2.06353	-2.34163	0	-3.93405	-2.38164	-2.81826
rFLC	-3.68397	-2.78003	-3.5426	-3.04646	-2.34802	-3.65223	-2.91452	-3.19584	-1.09517	-3.02051	-4.88562	-3.1686	-1.3923	-2.47606	-2.59946	-3.15897	-2.66977	-2.79552	-4.40031	-3.03376	-2.95158	-3.66645	-2.92273	-2.10736	-3.93405	0	-5.50512	-4.60061
lPVC	-2.5792	-0.594423	-3.67574	-3.74986	-1.29344	-1.189	-3.54698	-3.81537	-2.65881	-3.60489	-6.40388	-2.6577	-3.26966	-3.04168	-3.4498	-3.64685	-3.19195	-2.8708	-2.87006	-3.7857	-4.52924	-4.89646	-4.1313	-1.40263	-2.38164	-5.50512	0	-4.63534
rPVC	-2.80344	-1.89836	-2.14707	-0.37417	-2.28361	-3.34662	-3.24106	-3.6461	-1.92388	-3.17554	-4.94504	-3.04401	-1.36356	-2.61741	-2.46667	-1.96008	-2.84939	-3.21898	-3.38179	-2.6676	-2.58282	-4.57834	-2.35486	-1.90623	-2.81826	-4.60061	-4.63534	0
THETA	lSMA	rSMA	lSPL	rSPL	lSFC	rSFC	lAFC	rAFC	lOFC	rOFC	lLFC	rLFC	lINS	rINS	lLTL	rLTL	lACC	rACC	lPCC	rPCC	lPHG	rPHG	lIPL	rIPL	lFLC	rFLC	lPVC	rPVC
lSMA	0	-4.28635	-3.84189	-4.47057	-3.94867	-3.48763	-3.58401	-3.39201	-4.26272	-3.55272	-3.03352	-3.35513	-3.32568	-5.5144	-3.44319	-5.68094	-3.91804	-3.99606	-3.28639	-4.70653	-3.48782	-3.94363	-3.18087	-4.79896	-3.71129	-5.00627	-3.99326	-4.47861
rSMA	-4.28635	0	-3.63741	-3.86232	-4.89418	-4.02316	-2.8357	-2.75559	-3.89656	-3.39527	-2.92021	-3.96047	-3.14595	-4.022	-3.32459	-4.60908	-3.89253	-4.84634	-3.94585	-3.81013	-3.16437	-3.34427	-4.0438	-4.08634	-4.72565	-4.49887	-3.96571	-3.00409
lSPL	-3.84189	-3.63741	0	-3.52765	-4.59971	-3.67083	-2.77817	-3.46648	-4.61007	-4.07283	-3.46188	-2.65812	-3.60002	-5.2586	-3.72926	-6.537	-4.52349	-3.90337	-4.17119	-5.27282	-3.81778	-4.79391	-3.3206	-3.77045	-3.19803	-5.50266	-5.40183	-5.09478
rSPL	-4.47057	-3.86232	-3.52765	0	-4.12612	-3.79547	-2.05397	-2.12462	-3.21638	-2.86169	-4.18344	-1.88714	-4.14615	-5.48616	-4.58936	-4.60004	-3.04456	-2.67037	-3.82733	-3.75151	-4.41864	-4.55733	-3.95898	-4.30111	-4.35247	-3.04645	-4.49987	-2.50269
lSFC	-3.94867	-4.89418	-4.59971	-4.12612	0	-5.25027	-4.66428	-3.4914	-4.97254	-3.73961	-3.50258	-4.30128	-3.80455	-4.79359	-3.59585	-4.42282	-4.78414	-4.1726	-4.2043	-4.8648	-3.33706	-3.97275	-3.86895	-4.49179	-4.42295	-4.51529	-3.80525	-4.50919
rSFC	-3.48763	-4.02316	-3.67083	-3.79547	-5.25027	0	-2.21963	-1.65579	-2.9194	-3.02507	-1.18014	-2.70685	-3.53908	-3.71605	-4.22412	-4.12314	-2.67128	-4.69879	-2.24954	-1.40323	-3.58133	-2.4767	-3.51321	-3.70249	-4.01042	-4.79133	-2.92669	-2.70309
lAFC	-3.58401	-2.8357	-2.77817	-2.05397	-4.66428	-2.21963	0	-2.11905	-3.32227	-3.75966	-2.45401	-3.08825	-4.37653	-4.75646	-4.29624	-4.87296	-3.54434	-3.67091	-2.47547	-1.93737	-3.69893	-3.69914	-3.68582	-3.85865	-2.7257	-3.27001	-4.25917	-2.79057
rAFC	-3.39201	-2.75559	-3.46648	-2.12462	-3.4914	-1.65579	-2.11905	0	-4.2771	-2.16573	-2.41992	-0.607542	-3.68203	-4.53551	-4.25125	-2.8708	-2.21762	-3.41503	-1.74743	-3.83962	-3.38677	-2.9516	-4.31682	-3.37605	-2.747	-2.69146	-3.81649	-3.43193
lOFC	-4.26272	-3.89656	-4.61007	-3.21638	-4.97254	-2.9194	-3.32227	-4.2771	0	-4.95212	-3.39052	-3.98427	-4.02083	-5.76755	-3.86554	-6.5965	-4.50175	-2.68744	-3.6648	-4.20439	-3.6595	-4.43701	-4.94627	-4.4958	-4.01555	-4.46827	-5.43434	-3.85641
rOFC	-3.55272	-3.39527	-4.07283	-2.86169	-3.73961	-3.02507	-3.75966	-2.16573	-4.95212	0	-2.27386	-3.42183	-4.82681	-3.54385	-4.47476	-5.5169	-3.5913	-3.36276	-2.41203	-6.28827	-3.47011	-3.74292	-5.71794	-3.10437	-3.53121	-4.72816	-4.82907	-5.07305
lLFC	-3.03352	-2.92021	-3.46188	-4.18344	-3.50258	-1.18014	-2.45401	-2.41992	-3.39052	-2.27386	0	-2.25138	-2.33428	-4.31488	-1.81316	-3.33365	-2.12932	-1.97499	-2.64405	-5.84125	-1.93505	-1.97348	-2.14924	-4.61728	-4.87691	-5.94651	-6.53676	-6.00496
rLFC	-3.35513	-3.96047	-2.65812	-1.88714	-4.30128	-2.70685	-3.08825	-0.607542	-3.98427	-3.42183	-2.25138	0	-4.70552	-4.29981	-4.3603	-5.54854	-2.61009	-3.02501	-2.35204	-3.36652	-3.00474	-3.41658	-4.31227	-3.09832	-2.09508	-4.30674	-1.92949	-3.9249
lINS	-3.32568	-3.14595	-3.60002	-4.14615	-3.80455	-3.53908	-4.37653	-3.68203	-4.02083	-4.82681	-2.33428	-4.70552	0	-6.28967	-3.97976	-5.85966	-2.95841	-3.67204	-3.49227	-5.22389	-3.7612	-4.31028	-3.50762	-4.53933	-3.99689	-5.21256	-4.0682	-4.76196
rINS	-5.5144	-4.022	-5.2586	-5.48616	-4.79359	-3.71605	-4.75646	-4.53551	-5.76755	-3.54385	-4.31488	-4.29981	-6.28967	0	-6.47855	-4.67181	-5.06681	-5.07096	-4.70057	-5.52557	-5.44524	-5.81211	-7.3719	-4.56257	-4.4697	-5.81441	-4.24065	-5.26652
lLTL	-3.44319	-3.32459	-3.72926	-4.58936	-3.59585	-4.22412	-4.29624	-4.25125	-3.86554	-4.47476	-1.81316	-4.3603	-3.97976	-6.47855	0	-6.29214	-4.32946	-3.61404	-3.72365	-6.8722	-3.95188	-4.45562	-4.22537	-5.085	-4.67865	-6.50146	-5.56099	-6.33628
rLTL	-5.68094	-4.60908	-6.537	-4.60004	-4.42282	-4.12314	-4.87296	-2.8708	-6.5965	-5.5169	-3.33365	-5.54854	-5.85966	-4.67181	-6.29214	0	-6.17471	-5.28497	-5.05017	-5.84886	-5.27522	-5.75738	-6.96367	-3.34735	-3.81856	-4.85439	-5.28921	-3.88373
lACC	-3.91804	-3.89253	-4.52349	-3.04456	-4.78414	-2.67128	-3.54434	-2.21762	-4.50175	-3.5913	-2.12932	-2.61009	-2.95841	-5.06681	-4.32946	-6.17471	0	-2.85445	-3.05215	-4.40501	-3.45523	-3.42453	-4.51105	-4.42853	-3.90506	-5.84377	-5.37592	-5.50028
rACC	-3.99606	-4.84634	-3.90337	-2.67037	-4.1726	-4.69879	-3.67091	-3.41503	-2.68744	-3.36276	-1.97499	-3.02501	-3.67204	-5.07096	-3.61404	-5.28497	-2.85445	0	-2.34528	-4.65659	-3.13546	-2.73657	-3.77357	-4.71454	-4.62405	-6.33912	-4.92687	-5.41086
lPCC	-3.28639	-3.94585	-4.17119	-3.82733	-4.2043	-2.24954	-2.47547	-1.74743	-3.6648	-2.41203	-2.64405	-2.35204	-3.49227	-4.70057	-3.72365	-5.05017	-3.05215	-2.34528	0	-3.75833	-3.34406	-3.53654	-3.85155	-3.9317	-4.36531	-6.25065	-4.54354	-5.43402
rPCC	-4.70653	-3.81013	-5.27282	-3.75151	-4.8648	-1.40323	-1.93737	-3.83962	-4.20439	-6.28827	-5.84125	-3.36652	-5.22389	-5.52557	-6.8722	-5.84886	-4.40501	-4.65659	-3.75833	0	-7.76551	-7.77588	-5.81597	-3.0644	-5.12267	-4.03918	-5.68453	-3.00656
lPHG	-3.48782	-3.16437	-3.81778	-4.41864	-3.33706	-3.58133	-3.69893	-3.38677	-3.6595	-3.47011	-1.93505	-3.00474	-3.7612	-5.44524	-3.95188	-5.27522	-3.45523	-3.13546	-3.34406	-7.76551	0	-4.16245	-4.13085	-4.79819	-4.39579	-5.9042	-4.76019	-5.82565
rPHG	-3.94363	-3.34427	-4.79391	-4.55733	-3.97275	-2.4767	-3.69914	-2.9516	-4.43701	-3.74292	-1.97348	-3.41658	-4.31028	-5.81211	-4.45562	-5.75738	-3.42453	-2.73657	-3.53654	-7.77588	-4.16245	0	-5.58781	-5.07574	-4.11589	-6.42617	-5.76771	-6.66048
lIPL	-3.18087	-4.0438	-3.3206	-3.95898	-3.86895	-3.51321	-3.68582	-4.31682	-4.94627	-5.71794	-2.14924	-4.31227	-3.50762	-7.3719	-4.22537	-6.96367	-4.51105	-3.77357	-3.85155	-5.81597	-4.13085	-5.58781	0	-4.38673	-2.34414	-5.41862	-4.01532	-4.93345
rIPL	-4.79896	-4.08634	-3.77045	-4.30111	-4.49179	-3.70249	-3.85865	-3.37605	-4.4958	-3.10437	-4.61728	-3.09832	-4.53933	-4.56257	-5.085	-3.34735	-4.42853	-4.71454	-3.9317	-3.0644	-4.79819	-5.07574	-4.38673	0	-4.81464	-3.4937	-3.4662	-3.01165
lFLC	-3.71129	-4.72565	-3.19803	-4.35247	-4.42295	-4.01042	-2.7257	-2.747	-4.01555	-3.53121	-4.87691	-2.09508	-3.99689	-4.4697	-4.67865	-3.81856	-3.90506	-4.62405	-4.36531	-5.12267	-4.39579	-4.11589	-2.34414	-4.81464	0	-7.21602	-3.66825	-5.34622
rFLC	-5.00627	-4.49887	-5.50266	-3.04645	-4.51529	-4.79133	-3.27001	-2.69146	-4.46827	-4.72816	-5.94651	-4.30674	-5.21256	-5.81441	-6.50146	-4.85439	-5.84377	-6.33912	-6.25065	-4.03918	-5.9042	-6.42617	-5.41862	-3.4937	-7.21602	0	-8.84167	-6.8933
lPVC	-3.99326	-3.96571	-5.40183	-4.49987	-3.80525	-2.92669	-4.25917	-3.81649	-5.43434	-4.82907	-6.53676	-1.92949	-4.0682	-4.24065	-5.56099	-5.28921	-5.37592	-4.92687	-4.54354	-5.68453	-4.76019	-5.76771	-4.01532	-3.4662	-3.66825	-8.84167	0	-6.43713
rPVC	-4.47861	-3.00409	-5.09478	-2.50269	-4.50919	-2.70309	-2.79057	-3.43193	-3.85641	-5.07305	-6.00496	-3.9249	-4.76196	-5.26652	-6.33628	-3.88373	-5.50028	-5.41086	-5.43402	-3.00656	-5.82565	-6.66048	-4.93345	-3.01165	-5.34622	-6.8933	-6.43713	0
ALPHA	lSMA	rSMA	lSPL	rSPL	lSFC	rSFC	lAFC	rAFC	lOFC	rOFC	lLFC	rLFC	lINS	rINS	lLTL	rLTL	lACC	rACC	lPCC	rPCC	lPHG	rPHG	lIPL	rIPL	lFLC	rFLC	lPVC	rPVC
lSMA	0	1.61025	0.903628	2.46943	4.18581	2.32515	4.1975	3.73154	1.26069	2.07278	3.02889	1.92436	3.42309	-0.0480233	4.77331	0.0599306	2.95787	2.53106	2.15352	1.37788	3.06417	1.34043	1.93186	-0.514578	1.20348	0.290264	-0.478417	1.13868
rSMA	1.61025	0	1.52312	1.98184	1.34613	1.09944	5.92992	4.25536	3.61702	3.41025	4.23351	3.38408	3.77829	3.3337	4.33936	2.48488	3.17618	2.51924	2.39081	1.60453	3.27297	2.54763	2.16206	0.675743	1.91855	1.81342	0.903148	2.49021
lSPL	0.903628	1.52312	0	2.12601	1.07589	1.33324	4.30244	3.86469	2.21347	2.60316	3.25936	2.52013	3.17259	0.0720911	3.77798	1.40055	2.65951	2.91868	0.421599	1.51866	3.78433	2.29863	3.62757	0.862583	1.4018	0.764188	0.978398	1.64445
rSPL	2.46943	1.98184	2.12601	0	2.42804	0.573906	4.45552	2.45069	2.56179	1.90439	2.78412	0.224479	2.2266	0.262308	3.11104	1.90141	2.82078	3.14558	-0.0403299	0.838625	1.37282	0.279252	1.48219	1.41268	0.621515	0.234111	-0.0206291	1.10548
lSFC	4.18581	1.34613	1.07589	2.42804	0	1.66896	3.63964	3.01961	0.519034	1.67576	3.5717	1.87181	3.08749	-0.560197	4.57655	0.261648	3.14518	0.939613	1.82953	-0.317345	4.16364	1.82648	4.17494	0.399366	1.57508	0.925377	0.937088	0.733439
rSFC	2.32515	1.09944	1.33324	0.573906	1.66896	0	3.2691	2.91418	1.64226	2.85896	3.8568	3.24731	3.81332	1.64582	4.25556	1.47551	2.87793	2.16816	2.59129	2.04466	3.48014	1.84225	3.50814	0.488573	2.27247	1.51108	1.71071	1.73008
lAFC	4.1975	5.92992	4.30244	4.45552	3.63964	3.2691	0	4.31402	3.01507	3.98283	4.06078	5.00413	4.56632	2.87067	4.39797	2.71021	3.55333	4.03879	4.13844	2.4429	4.25186	3.0103	5.00943	3.90119	3.92892	2.74938	2.86732	2.77939
rAFC	3.73154	4.25536	3.86469	2.45069	3.01961	2.91418	4.31402	0	1.86176	3.13657	4.43956	3.09861	2.98056	0.754651	4.75279	2.33184	3.8466	2.70171	3.5595	1.92332	3.93652	3.11716	3.55543	2.2184	2.88657	1.37905	1.64835	0.932013
lOFC	1.26069	3.61702	2.21347	2.56179	0.519034	1.64226	3.01507	1.86176	0	0.367505	3.41943	1.89733	2.20398	-0.230142	3.63658	-1.46004	1.32517	1.87757	2.19426	0.134794	2.8924	0.460384	3.07595	1.7026	2.62923	0.98942	1.06338	1.52682
rOFC	2.07278	3.41025	2.60316	1.90439	1.67576	2.85896	3.98283	3.13657	0.367505	0	3.85196	1.26824	3.03119	1.96158	3.5714	0.402572	2.31434	2.70934	2.78066	0.0296942	2.07456	1.83409	3.03416	1.87412	1.98336	0.332346	0.826087	0.729424
lLFC	3.02889	4.23351	3.25936	2.78412	3.5717	3.8568	4.06078	4.43956	3.41943	3.85196	0	4.24384	2.86376	1.90397	4.25228	2.5976	4.78489	4.54563	3.38075	0.818634	4.02897	4.50027	3.7736	2.32461	2.45593	0.272669	1.18995	0.564302
rLFC	1.92436	3.38408	2.52013	0.224479	1.87181	3.24731	5.00413	3.09861	1.89733	1.26824	4.24384	0	1.95326	-0.0765601	3.14918	0.409035	3.15232	3.30124	2.00292	-0.425313	2.40677	0.713279	2.02342	0.230895	1.03545	-0.304583	0.556605	-1.39989
lINS	3.42309	3.77829	3.17259	2.2266	3.08749	3.81332	4.56632	2.98056	2.20398	3.03119	2.86376	1.95326	0	-0.0809694	3.47499	0.297709	5.00908	3.22932	3.13807	0.0410833	3.01245	3.60104	3.74338	0.757472	3.4267	0.524917	2.35937	0.922056
rINS	-0.0480233	3.3337	0.0720911	0.262308	-0.560197	1.64582	2.87067	0.754651	-0.230142	1.96158	1.90397	-0.0765601	-0.0809694	0	2.29381	0.891299	0.961533	2.08291	0.854353	0.457347	0.727832	-0.117573	0.253604	0.388141	1.23683	-0.760506	0.817072	-0.0494521
lLTL	4.77331	4.33936	3.77798	3.11104	4.57655	4.25556	4.39797	4.75279	3.63658	3.5714	4.25228	3.14918	3.47499	2.29381	0	1.75985	4.35804	5.19667	3.7805	2.55528	3.81516	4.33463	3.83101	2.66953	2.60363	1.09224	2.15569	1.80919
rLTL	0.0599306	2.48488	1.40055	1.90141	0.261648	1.47551	2.71021	2.33184	-1.46004	0.402572	2.5976	0.409035	0.297709	0.891299	1.75985	0	0.652057	0.914242	1.25667	1.58442	1.63988	0.977629	0.163073	1.48549	1.01767	0.932385	0.206825	0.703897
lACC	2.95787	3.17618	2.65951	2.82078	3.14518	2.87793	3.55333	3.8466	1.32517	2.31434	4.78489	3.15232	5.00908	0.961533	4.35804	0.652057	0	2.33659	3.25051	1.1768	4.33413	2.8184	3.88158	1.25022	2.45678	1.15935	0.892364	1.30332
rACC	2.53106	2.51924	2.91868	3.14558	0.939613	2.16816	4.03879	2.70171	1.87757	2.70934	4.54563	3.30124	3.22932	2.08291	5.19667	0.914242	2.33659	0	2.71853	0.705226	3.88324	1.83591	3.23612	1.59282	1.75009	0.980241	0.520922	1.48089
lPCC	2.15352	2.39081	0.421599	-0.0403299	1.82953	2.59129	4.13844	3.5595	2.19426	2.78066	3.38075	2.00292	3.13807	0.854353	3.7805	1.25667	3.25051	2.71853	0	2.69668	4.02339	3.10941	2.73969	1.7103	3.51659	0.766403	2.14517	1.71862
rPCC	1.37788	1.60453	1.51866	0.838625	-0.317345	2.04466	2.4429	1.92332	0.134794	0.0296942	0.818634	-0.425313	0.0410833	0.457347	2.55528	1.58442	1.1768	0.705226	2.69668	0	0.792338	0.5666	1.10728	1.33747	0.480296	0.644254	0.80276	0.968852
lPHG	3.06417	3.27297	3.78433	1.37282	4.16364	3.48014	4.25186	3.93652	2.8924	2.07456	4.02897	2.40677	3.01245	0.727832	3.81516	1.63988	4.33413	3.88324	4.02339	0.792338	0	3.79186	3.82778	-0.114272	3.26476	0.419589	3.27695	1.2844
rPHG	1.34043	2.54763	2.29863	0.279252	1.82648	1.84225	3.0103	3.11716	0.460384	1.83409	4.50027	0.713279	3.60104	-0.117573	4.33463	0.977629	2.8184	1.83591	3.10941	0.5666	3.79186	0	1.97588	-1.50103	1.46296	-1.71393	-1.4212	-1.47581
lIPL	1.93186	2.16206	3.62757	1.48219	4.17494	3.50814	5.00943	3.55543	3.07595	3.03416	3.7736	2.02342	3.74338	0.253604	3.83101	0.163073	3.88158	3.23612	2.73969	1.10728	3.82778	1.97588	0	0.627043	2.76685	0.0571716	0.309911	1.28138
rIPL	-0.514578	0.675743	0.862583	1.41268	0.399366	0.488573	3.90119	2.2184	1.7026	1.87412	2.32461	0.230895	0.757472	0.388141	2.66953	1.48549	1.25022	1.59282	1.7103	1.33747	-0.114272	-1.50103	0.627043	0	0.759477	1.37444	0.561663	0.837481
lFLC	1.20348	1.91855	1.4018	0.621515	1.57508	2.27247	3.92892	2.88657	2.62923	1.98336	2.45593	1.03545	3.4267	1.23683	2.60363	1.01767	2.45678	1.75009	3.51659	0.480296	3.26476	1.46296	2.76685	0.759477	0	-0.888929	3.40863	2.02317
rFLC	0.290264	1.81342	0.764188	0.234111	0.925377	1.51108	2.74938	1.37905	0.98942	0.332346	0.272669	-0.304583	0.524917	-0.760506	1.09224	0.932385	1.15935	0.980241	0.766403	0.644254	0.419589	-1.71393	0.0571716	1.37444	-0.888929	0	-3.30281	-2.52022
lPVC	-0.478417	0.903148	0.978398	-0.0206291	0.937088	1.71071	2.86732	1.64835	1.06338	0.826087	1.18995	0.556605	2.35937	0.817072	2.15569	0.206825	0.892364	0.520922	2.14517	0.80276	3.27695	-1.4212	0.309911	0.561663	3.40863	-3.30281	0	0.874972
rPVC	1.13868	2.49021	1.64445	1.10548	0.733439	1.73008	2.77939	0.932013	1.52682	0.729424	0.564302	-1.39989	0.922056	-0.0494521	1.80919	0.703897	1.30332	1.48089	1.71862	0.968852	1.2844	-1.47581	1.28138	0.837481	2.02317	-2.52022	0.874972	0
BETA-1	lSMA	rSMA	lSPL	rSPL	lSFC	rSFC	lAFC	rAFC	lOFC	rOFC	lLFC	rLFC	lINS	rINS	lLTL	rLTL	lACC	rACC	lPCC	rPCC	lPHG	rPHG	lIPL	rIPL	lFLC	rFLC	lPVC	rPVC
lSMA	0	-3.42418	-0.721738	-1.92921	-0.1627	-0.276005	-0.343416	-0.194956	-0.659037	-0.844528	-1.68667	-0.51793	0.528537	-2.67979	0.389447	-1.04292	-0.884971	-0.728206	-0.306968	-0.637987	-2.33746	-1.82948	0.563704	-3.46851	-0.510443	-1.28081	-1.29098	-0.61594
rSMA	-3.42418	0	-1.27705	-1.12199	-3.29248	0.56781	0.885935	2.09352	1.13804	1.90705	1.31397	1.90131	0.520909	-0.0421571	2.01131	0.0418976	0.673018	0.974841	-0.357647	-0.139219	1.50992	1.76824	-1.03052	-1.49374	-0.893982	-1.18258	-1.2598	-0.110375
lSPL	-0.721738	-1.27705	0	-1.61615	-1.44469	-0.43969	-0.93546	-0.153286	-0.659526	-1.22724	-1.36948	-1.46073	-0.356934	-2.14493	-0.417778	-0.741514	-0.950575	-0.723183	0.0765546	-0.738962	-1.10864	-1.03089	-0.271118	-1.27275	-1.31022	-1.2918	-1.70936	-0.292488
rSPL	-1.92921	-1.12199	-1.61615	0	-1.87373	0.138107	0.738563	-0.174585	-1.47335	-2.11838	-1.07623	-1.88507	-2.79319	-2.68095	-2.15581	-2.61826	-0.464233	-0.447659	-1.55838	-1.32841	-3.91289	-3.38447	-2.0461	-3.13635	-1.47471	-1.26564	-2.44285	-0.137757
lSFC	-0.1627	-3.29248	-1.44469	-1.87373	0	-0.460083	-1.2283	-0.286776	-1.26471	-0.788732	-1.24643	-1.11261	1.48272	-2.85544	1.73147	-1.16986	-0.426757	-1.23928	-0.586164	-0.794172	-1.15867	-0.937509	1.86402	-3.1206	-1.39564	-1.28943	-1.68864	-0.798058
rSFC	-0.276005	0.56781	-0.43969	0.138107	-0.460083	0	0.5888	0.82291	0.524985	1.77159	0.426756	1.82613	1.71868	0.831171	2.39676	0.875623	0.542349	0.890673	1.25881	0.397315	1.70554	1.46679	1.18652	-1.42674	-0.574937	-0.981369	-1.03741	-0.376636
lAFC	-0.343416	0.885935	-0.93546	0.738563	-1.2283	0.5888	0	-1.11394	-0.176603	-1.43154	-1.36585	-0.394587	-1.13243	-1.03976	0.524372	-0.476248	-0.45223	-0.470041	0.137043	0.0424934	-0.673663	-1.22296	-0.366673	-0.250865	-1.74191	-0.384945	-3.03234	-0.635554
rAFC	-0.194956	2.09352	-0.153286	-0.174585	-0.286776	0.82291	-1.11394	0	-1.22114	-0.0361266	-2.26719	2.21333	-0.152689	-1.0642	1.19976	0.920809	-0.413517	1.55868	0.478604	-2.63172	-0.195902	0.297521	1.2224	-1.09574	-0.164759	-0.634562	-1.83924	-1.34702
lOFC	-0.659037	1.13804	-0.659526	-1.47335	-1.26471	0.524985	-0.176603	-1.22114	0	-0.945062	-2.27811	-0.763155	-1.69462	-1.90979	1.17662	-1.57645	0.647755	0.671864	-0.557908	-2.03379	-0.99102	-2.019	-0.270951	-2.39614	-1.77588	-2.01783	-3.58487	-1.8572
rOFC	-0.844528	1.90705	-1.22724	-2.11838	-0.788732	1.77159	-1.43154	-0.0361266	-0.945062	0	-2.34431	1.04713	-1.92275	0.253723	0.433449	-0.0486519	-0.308962	0.0602862	-1.15253	-3.28532	0.0508889	-0.541564	-1.00002	-1.41467	-1.69943	-1.88437	-3.42285	-2.24409
lLFC	-1.68667	1.31397	-1.36948	-1.07623	-1.24643	0.426756	-1.36585	-2.26719	-2.27811	-2.34431	0	-1.85511	-2.20423	-1.00242	-1.48745	-1.60097	-1.48532	-0.963054	-1.08762	-2.51067	-1.8888	-1.84386	-1.41667	-1.33602	-2.4933	-3.02333	-3.48633	-3.51367
rLFC	-0.51793	1.90131	-1.46073	-1.88507	-1.11261	1.82613	-0.394587	2.21333	-0.763155	1.04713	-1.85511	0	-1.56172	0.861309	-1.30088	-0.0414395	-0.675893	0.726105	-1.4337	-4.2962	-0.536859	0.332691	-1.11026	-1.52372	-2.4552	-4.07887	-2.02807	-4.808
lINS	0.528537	0.520909	-0.356934	-2.79319	1.48272	1.71868	-1.13243	-0.152689	-1.69462	-1.92275	-2.20423	-1.56172	0	-1.39671	-0.726559	-2.57939	0.74839	-0.157851	-0.422563	-2.13305	0.0952236	-1.89308	0.0426485	-2.49315	-0.782712	-1.47177	-1.14019	-1.69752
rINS	-2.67979	-0.0421571	-2.14493	-2.68095	-2.85544	0.831171	-1.03976	-1.0642	-1.90979	0.253723	-1.00242	0.861309	-1.39671	0	-1.39354	-0.970436	-2.74878	-1.36141	-0.564464	-1.58949	-1.6895	-1.84978	-2.25291	-2.55241	-0.482231	-2.61593	-1.72645	-2.13797
lLTL	0.389447	2.01131	-0.417778	-2.15581	1.73147	2.39676	0.524372	1.19976	1.17662	0.433449	-1.48745	-1.30088	-0.726559	-1.39354	0	-1.25484	0.890215	1.28494	1.0967	-0.948593	-0.413089	0.785093	0.287131	-1.95992	-1.49391	-2.16854	-2.10356	-2.01784
rLTL	-1.04292	0.0418976	-0.741514	-2.61826	-1.16986	0.875623	-0.476248	0.920809	-1.57645	-0.0486519	-1.60097	-0.0414395	-2.57939	-0.970436	-1.25484	0	-1.60702	-1.86174	-1.48683	-2.76309	-0.987525	-0.472759	-0.817117	-2.12319	-0.49327	-2.47989	-3.78305	-2.36491
lACC	-0.884971	0.673018	-0.950575	-0.464233	-0.426757	0.542349	-0.45223	-0.413517	0.647755	-0.308962	-1.48532	-0.675893	0.74839	-2.74878	0.890215	-1.60702	0	-0.65396	-0.602163	-0.856779	-0.194396	-0.593803	0.0680649	-1.90337	-1.34292	-2.01708	-2.92267	-1.94309
rACC	-0.728206	0.974841	-0.723183	-0.447659	-1.23928	0.890673	-0.470041	1.55868	0.671864	0.0602862	-0.963054	0.726105	-0.157851	-1.36141	1.28494	-1.86174	-0.65396	0	-0.308669	-1.2957	-0.632888	-1.28005	-0.575702	-1.34999	-1.3374	-2.15343	-3.59107	-2.02544
lPCC	-0.306968	-0.357647	0.0765546	-1.55838	-0.586164	1.25881	0.137043	0.478604	-0.557908	-1.15253	-1.08762	-1.4337	-0.422563	-0.564464	1.0967	-1.48683	-0.602163	-0.308669	0	0.85169	-1.33145	-1.19536	-0.0847663	-0.449344	-0.111783	-2.04947	-0.635733	-0.43437
rPCC	-0.637987	-0.139219	-0.738962	-1.32841	-0.794172	0.397315	0.0424934	-2.63172	-2.03379	-3.28532	-2.51067	-4.2962	-2.13305	-1.58949	-0.948593	-2.76309	-0.856779	-1.2957	0.85169	0	-2.64313	-4.46074	-1.33517	-0.0710785	-1.48581	-1.81282	-2.40548	-1.01889
lPHG	-2.33746	1.50992	-1.10864	-3.91289	-1.15867	1.70554	-0.673663	-0.195902	-0.99102	0.0508889	-1.8888	-0.536859	0.0952236	-1.6895	-0.413089	-0.987525	-0.194396	-0.632888	-1.33145	-2.64313	0	-0.330249	-0.293045	-2.54078	-0.62628	-1.88488	-1.24018	-1.58074
rPHG	-1.82948	1.76824	-1.03089	-3.38447	-0.937509	1.46679	-1.22296	0.297521	-2.019	-0.541564	-1.84386	0.332691	-1.89308	-1.84978	0.785093	-0.472759	-0.593803	-1.28005	-1.19536	-4.46074	-0.330249	0	-0.999822	-3.53128	-0.92505	-3.94922	-3.0344	-4.05722
lIPL	0.563704	-1.03052	-0.271118	-2.0461	1.86402	1.18652	-0.366673	1.2224	-0.270951	-1.00002	-1.41667	-1.11026	0.0426485	-2.25291	0.287131	-0.817117	0.0680649	-0.575702	-0.0847663	-1.33517	-0.293045	-0.999822	0	-2.10473	0.260824	-2.65518	-2.51	-1.3885
rIPL	-3.46851	-1.49374	-1.27275	-3.13635	-3.1206	-1.42674	-0.250865	-1.09574	-2.39614	-1.41467	-1.33602	-1.52372	-2.49315	-2.55241	-1.95992	-2.12319	-1.90337	-1.34999	-0.449344	-0.0710785	-2.54078	-3.53128	-2.10473	0	-0.514385	-0.720437	-0.764328	-0.811456
lFLC	-0.510443	-0.893982	-1.31022	-1.47471	-1.39564	-0.574937	-1.74191	-0.164759	-1.77588	-1.69943	-2.4933	-2.4552	-0.782712	-0.482231	-1.49391	-0.49327	-1.34292	-1.3374	-0.111783	-1.48581	-0.62628	-0.92505	0.260824	-0.514385	0	-2.7706	1.16254	-0.0726496
rFLC	-1.28081	-1.18258	-1.2918	-1.26564	-1.28943	-0.981369	-0.384945	-0.634562	-2.01783	-1.88437	-3.02333	-4.07887	-1.47177	-2.61593	-2.16854	-2.47989	-2.01708	-2.15343	-2.04947	-1.81282	-1.88488	-3.94922	-2.65518	-0.720437	-2.7706	0	-5.40823	-5.18404
lPVC	-1.29098	-1.2598	-1.70936	-2.44285	-1.68864	-1.03741	-3.03234	-1.83924	-3.58487	-3.42285	-3.48633	-2.02807	-1.14019	-1.72645	-2.10356	-3.78305	-2.92267	-3.59107	-0.635733	-2.40548	-1.24018	-3.0344	-2.51	-0.764328	1.16254	-5.40823	0	-1.26483
rPVC	-0.61594	-0.110375	-0.292488	-0.137757	-0.798058	-0.376636	-0.635554	-1.34702	-1.8572	-2.24409	-3.51367	-4.808	-1.69752	-2.13797	-2.01784	-2.36491	-1.94309	-2.02544	-0.43437	-1.01889	-1.58074	-4.05722	-1.3885	-0.811456	-0.0726496	-5.18404	-1.26483	0
BETA-2	lSMA	rSMA	lSPL	rSPL	lSFC	rSFC	lAFC	rAFC	lOFC	rOFC	lLFC	rLFC	lINS	rINS	lLTL	rLTL	lACC	rACC	lPCC	rPCC	lPHG	rPHG	lIPL	rIPL	lFLC	rFLC	lPVC	rPVC
lSMA	0	-0.281731	0.418343	0.641976	2.89205	0.663351	1.02143	0.422662	0.548081	0.460975	2.13958	0.569249	1.45064	0.433957	0.546064	1.12513	0.539265	1.41372	1.51396	1.98533	-0.291352	1.25609	1.07031	0.131233	1.22788	1.57473	2.14282	1.83856
rSMA	-0.281731	0	1.29322	1.25698	-0.179778	3.49611	1.51074	2.51647	1.22559	3.81832	3.07695	1.6706	2.51342	3.36623	2.49241	3.20773	2.06498	2.68019	1.86236	2.65945	2.72927	3.61024	2.00668	2.06277	2.57598	1.74938	2.12673	3.21617
lSPL	0.418343	1.29322	0	-0.404835	1.45348	0.751709	0.798333	2.04837	1.69678	0.491094	1.29486	0.909913	2.11896	-1.3318	0.131119	0.259861	0.330924	1.79784	1.31102	0.46268	0.271209	0.229063	0.936816	0.710576	0.269804	-0.0980523	-0.0995416	0.163582
rSPL	0.641976	1.25698	-0.404835	0	2.09031	0.617393	1.50351	2.40309	1.24791	0.0741848	0.351875	0.535719	-0.362523	1.06693	-0.922712	0.832788	1.12321	2.24365	0.523657	0.751965	-1.14553	-1.04499	-0.190552	1.05295	-0.276407	0.646614	-0.117884	2.09912
lSFC	2.89205	-0.179778	1.45348	2.09031	0	0.507687	0.318298	-1.22203	-0.159139	-1.37421	1.90389	-0.160884	2.37518	-0.531314	1.86742	0.476568	0.0828494	0.606059	2.15082	1.24758	0.60319	1.39414	2.61857	0.660932	1.1333	0.850937	0.7228	1.31325
rSFC	0.663351	3.49611	0.751709	0.617393	0.507687	0	0.520604	0.203459	0.774803	2.41918	1.406	0.401892	1.16305	2.0672	0.82397	1.24624	0.851228	1.86713	1.84315	1.28497	1.76828	2.12253	1.98914	1.25589	1.38711	-0.102335	1.03227	0.521689
lAFC	1.02143	1.51074	0.798333	1.50351	0.318298	0.520604	0	-1.56015	-2.14994	-0.777823	-0.996542	-1.3077	-0.864431	-0.588452	1.68441	-0.325823	-0.269782	-0.464017	2.86663	0.646339	1.65503	-0.0241247	0.81372	0.973494	-1.06991	-0.0268114	-2.49376	-0.0873994
rAFC	0.422662	2.51647	2.04837	2.40309	-1.22203	0.203459	-1.56015	0	-1.57614	-0.53439	-2.90423	-0.617076	-1.37838	0.113219	0.323641	0.248577	0.345596	0.130377	2.87348	-0.819866	-0.01041	0.235159	1.68969	1.86443	1.79238	0.035935	-0.244142	-0.267219
lOFC	0.548081	1.22559	1.69678	1.24791	-0.159139	0.774803	-2.14994	-1.57614	0	-0.801889	-0.709103	-1.42091	-0.0643169	-0.768128	0.517673	-1.0285	0.0784215	-0.414007	2.24912	-0.490093	1.32739	0.672974	1.0417	1.57263	-0.303464	-0.499785	-2.06122	-0.505619
rOFC	0.460975	3.81832	0.491094	0.0741848	-1.37421	2.41918	-0.777823	-0.53439	-0.801889	0	-1.16393	0.0327664	-1.25747	1.20295	-0.675946	-0.364041	0.631411	0.40235	2.73055	-1.75022	-1.35418	0.989051	-0.0758147	2.09493	0.0289157	-0.992942	-1.20312	-1.02833
lLFC	2.13958	3.07695	1.29486	0.351875	1.90389	1.406	-0.996542	-2.90423	-0.709103	-1.16393	0	0.238257	0.524456	-0.19828	2.11371	-1.67673	1.20372	0.789898	4.12264	-1.79781	2.45061	0.270932	1.63077	0.525486	0.833155	-1.21783	-1.71119	-1.07442
rLFC	0.569249	1.6706	0.909913	0.535719	-0.160884	0.401892	-1.3077	-0.617076	-1.42091	0.0327664	0.238257	0	-0.540806	1.16796	-0.261281	-0.589097	1.82042	2.11919	3.0161	-0.495371	1.96042	0.26313	-0.667359	0.939142	0.38308	-2.14065	-0.699105	-2.04569
lINS	1.45064	2.51342	2.11896	-0.362523	2.37518	1.16305	-0.864431	-1.37838	-0.0643169	-1.25747	0.524456	-0.540806	0	-0.192592	3.23895	-0.605921	-0.570896	-0.425954	3.39999	-0.918647	1.98108	1.23022	1.77573	-0.141485	0.652658	0.449415	-0.0392505	0.392361
rINS	0.433957	3.36623	-1.3318	1.06693	-0.531314	2.0672	-0.588452	0.113219	-0.768128	1.20295	-0.19828	1.16796	-0.192592	0	-0.211809	2.25885	-0.874739	1.27162	0.635044	1.8529	-1.23752	0.313728	-1.16694	2.32388	0.807212	0.869694	0.448896	1.55685
lLTL	0.546064	2.49241	0.131119	-0.922712	1.86742	0.82397	1.68441	0.323641	0.517673	-0.675946	2.11371	-0.261281	3.23895	-0.211809	0	0.031099	-0.194254	0.623122	3.68892	0.101971	-0.0802431	1.40757	0.487228	0.707793	0.526976	-0.392676	-0.364554	-0.140887
rLTL	1.12513	3.20773	0.259861	0.832788	0.476568	1.24624	-0.325823	0.248577	-1.0285	-0.364041	-1.67673	-0.589097	-0.605921	2.25885	0.031099	0	-0.0252811	0.444924	1.16328	0.302361	0.75609	0.873085	0.381426	2.1271	1.23686	0.386889	-1.29238	1.01587
lACC	0.539265	2.06498	0.330924	1.12321	0.0828494	0.851228	-0.269782	0.345596	0.0784215	0.631411	1.20372	1.82042	-0.570896	-0.874739	-0.194254	-0.0252811	0	0.444825	2.58602	0.330391	0.366352	0.90849	1.28218	1.24186	0.418072	0.221243	-0.0677252	0.185419
rACC	1.41372	2.68019	1.79784	2.24365	0.606059	1.86713	-0.464017	0.130377	-0.414007	0.40235	0.789898	2.11919	-0.425954	1.27162	0.623122	0.444924	0.444825	0	2.56079	-0.606053	0.658198	1.75905	1.39636	2.4584	0.283947	-0.652651	-1.1568	-0.613855
lPCC	1.51396	1.86236	1.31102	0.523657	2.15082	1.84315	2.86663	2.87348	2.24912	2.73055	4.12264	3.0161	3.39999	0.635044	3.68892	1.16328	2.58602	2.56079	0	2.00818	1.90606	1.03923	0.844313	1.363	1.06237	0.106487	0.433487	0.556793
rPCC	1.98533	2.65945	0.46268	0.751965	1.24758	1.28497	0.646339	-0.819866	-0.490093	-1.75022	-1.79781	-0.495371	-0.918647	1.8529	0.101971	0.302361	0.330391	-0.606053	2.00818	0	-1.65951	-2.64366	-0.999912	1.05879	-0.832727	-0.770012	-2.84221	-1.20192
lPHG	-0.291352	2.72927	0.271209	-1.14553	0.60319	1.76828	1.65503	-0.01041	1.32739	-1.35418	2.45061	1.96042	1.98108	-1.23752	-0.0802431	0.75609	0.366352	0.658198	1.90606	-1.65951	0	1.35032	1.61804	0.241889	0.924129	-0.387757	0.651123	0.389041
rPHG	1.25609	3.61024	0.229063	-1.04499	1.39414	2.12253	-0.0241247	0.235159	0.672974	0.989051	0.270932	0.26313	1.23022	0.313728	1.40757	0.873085	0.90849	1.75905	1.03923	-2.64366	1.35032	0	-0.0439127	-0.370184	-0.0913122	-1.63695	-1.2962	-1.16143
lIPL	1.07031	2.00668	0.936816	-0.190552	2.61857	1.98914	0.81372	1.68969	1.0417	-0.0758147	1.63077	-0.667359	1.77573	-1.16694	0.487228	0.381426	1.28218	1.39636	0.844313	-0.999912	1.61804	-0.0439127	0	-0.148383	1.06411	-0.777531	-0.189498	-0.36177
rIPL	0.131233	2.06277	0.710576	1.05295	0.660932	1.25589	0.973494	1.86443	1.57263	2.09493	0.525486	0.939142	-0.141485	2.32388	0.707793	2.1271	1.24186	2.4584	1.363	1.05879	0.241889	-0.370184	-0.148383	0	1.02926	-0.144063	1.04344	0.573812
lFLC	1.22788	2.57598	0.269804	-0.276407	1.1333	1.38711	-1.06991	1.79238	-0.303464	0.0289157	0.833155	0.38308	0.652658	0.807212	0.526976	1.23686	0.418072	0.283947	1.06237	-0.832727	0.924129	-0.0913122	1.06411	1.02926	0	-1.62061	0.362385	-0.381343
rFLC	1.57473	1.74938	-0.0980523	0.646614	0.850937	-0.102335	-0.0268114	0.035935	-0.499785	-0.992942	-1.21783	-2.14065	0.449415	0.869694	-0.392676	0.386889	0.221243	-0.652651	0.106487	-0.770012	-0.387757	-1.63695	-0.777531	-0.144063	-1.62061	0	-2.97472	-2.46307
lPVC	2.14282	2.12673	-0.0995416	-0.117884	0.7228	1.03227	-2.49376	-0.244142	-2.06122	-1.20312	-1.71119	-0.699105	-0.0392505	0.448896	-0.364554	-1.29238	-0.0677252	-1.1568	0.433487	-2.84221	0.651123	-1.2962	-0.189498	1.04344	0.362385	-2.97472	0	-0.637058
rPVC	1.83856	3.21617	0.163582	2.09912	1.31325	0.521689	-0.0873994	-0.267219	-0.505619	-1.02833	-1.07442	-2.04569	0.392361	1.55685	-0.140887	1.01587	0.185419	-0.613855	0.556793	-1.20192	0.389041	-1.16143	-0.36177	0.573812	-0.381343	-2.46307	-0.637058	0
GAMMA	lSMA	rSMA	lSPL	rSPL	lSFC	rSFC	lAFC	rAFC	lOFC	rOFC	lLFC	rLFC	lINS	rINS	lLTL	rLTL	lACC	rACC	lPCC	rPCC	lPHG	rPHG	lIPL	rIPL	lFLC	rFLC	lPVC	rPVC
lSMA	0	-2.26672	-2.59992	-3.09522	-0.25046	-0.329667	-2.14433	0.0999576	-0.587567	1.17189	-1.05966	-0.455065	-1.06677	-2.51789	-1.39241	-2.56864	-1.1201	-1.35133	-1.69689	-1.91906	-1.21872	-0.772095	-1.58749	-2.34167	-0.968333	-2.51026	-0.411774	-2.1985
rSMA	-2.26672	0	-2.52926	-1.77547	-2.2501	0.0607677	-1.73671	-0.809568	-0.858575	0.0632168	-0.234776	0.625027	-1.1091	-1.86554	-1.11684	-1.1745	-1.79374	-2.21803	-2.06214	-1.49838	-0.744261	-0.265641	-2.75565	-2.00799	-0.51459	-0.778802	-1.07109	0.589023
lSPL	-2.59992	-2.52926	0	-2.21572	-2.95072	-2.65692	-2.76823	-2.19009	-2.29756	-1.66357	-2.53805	-1.99913	-3.62865	-3.39945	-2.68012	-3.10729	-2.95414	-3.46439	-1.38027	-2.89877	-2.90607	-3.04507	-2.81663	-2.8714	-2.79215	-2.87811	-1.27497	-2.35873
rSPL	-3.09522	-1.77547	-2.21572	0	-2.12088	-2.65896	-2.82605	-0.177781	-1.10965	-0.665426	-1.89004	-0.0575867	-2.84681	-2.62328	-2.24245	-2.45389	-0.807699	-2.02779	-2.05781	-2.48894	-2.34045	-2.4333	-3.02162	-2.5152	-2.34693	-0.871711	-1.47839	1.05174
lSFC	-0.25046	-2.2501	-2.95072	-2.12088	0	-0.32186	-1.68718	-0.397341	-0.407575	0.363315	-1.9962	0.315344	-0.923947	-3.17181	-1.55624	-1.47889	-0.470353	-1.11497	-2.43682	-1.62341	-1.58328	-1.25697	-1.42802	-2.54227	-1.7582	-2.55131	-1.27526	-2.35926
rSFC	-0.329667	0.0607677	-2.65692	-2.65896	-0.32186	0	0.143252	0.640753	-0.660353	0.028359	-0.478259	0.972301	-1.47538	-1.31574	-1.60269	-0.669153	-1.58414	-0.970829	-1.51756	-0.952928	-1.68672	-1.50274	-2.24883	-2.66139	-1.41119	-3.90353	-1.16763	-2.86419
lAFC	-2.14433	-1.73671	-2.76823	-2.82605	-1.68718	0.143252	0	0.238163	-0.805843	-0.994	-1.13093	-1.41153	-2.03288	-1.12288	-1.4195	-0.985232	-1.62567	-0.119165	-2.10163	0.932804	-2.03617	-0.483065	-1.93756	-2.04584	-1.0134	0.228863	-0.312198	0.510189
rAFC	0.0999576	-0.809568	-2.19009	-0.177781	-0.397341	0.640753	0.238163	0	-0.184115	-0.752805	-1.18132	1.5206	-0.832379	-1.15204	-1.12964	0.499599	-0.71396	0.169287	-0.917375	-1.16644	-1.15511	-0.522831	0.436289	-0.855095	0.217435	-1.05081	-0.272093	-1.01004
lOFC	-0.587567	-0.858575	-2.29756	-1.10965	-0.407575	-0.660353	-0.805843	-0.184115	0	-0.581044	-1.21265	0.682553	-0.540584	-1.72038	-0.40257	-2.47257	-0.583464	0.36173	-1.34292	-1.06294	-0.747385	-1.47657	-0.878252	-2.8137	-0.721292	-0.523231	-0.781328	-0.16869
rOFC	1.17189	0.0632168	-1.66357	-0.665426	0.363315	0.028359	-0.994	-0.752805	-0.581044	0	-1.18233	1.37337	-0.597839	-0.654297	0.416835	-0.586118	0.672328	1.423	-0.236747	-1.88384	0.0995334	-0.241415	0.437742	-1.1345	-1.39375	-2.08709	-2.00716	-2.06526
lLFC	-1.05966	-0.234776	-2.53805	-1.89004	-1.9962	-0.478259	-1.13093	-1.18132	-1.21265	-1.18233	0	0.926846	-1.38317	0.0774189	-0.352874	-0.899526	-0.560865	0.563314	-1.59671	-1.28054	-0.253001	0.225408	-1.54139	-1.75876	-1.20297	-1.70657	-1.12835	-1.39298
rLFC	-0.455065	0.625027	-1.99913	-0.0575867	0.315344	0.972301	-1.41153	1.5206	0.682553	1.37337	0.926846	0	-0.130535	1.45371	1.09964	-0.062797	-0.561395	1.96372	0.394627	0.207274	0.669772	-0.23108	-0.846799	-0.434026	-0.339118	-1.36001	-0.484305	-1.17623
lINS	-1.06677	-1.1091	-3.62865	-2.84681	-0.923947	-1.47538	-2.03288	-0.832379	-0.540584	-0.597839	-1.38317	-0.130535	0	-2.226	0.0681378	-2.05792	-1.51303	-1.15699	-0.584161	-0.742715	-2.78328	-1.59705	-1.80307	-3.0072	-0.806714	-0.033043	-0.389842	0.113925
rINS	-2.51789	-1.86554	-3.39945	-2.62328	-3.17181	-1.31574	-1.12288	-1.15204	-1.72038	-0.654297	0.0774189	1.45371	-2.226	0	-2.80912	-1.18213	-1.9374	-2.16335	-2.62611	-1.78888	-3.56535	-2.74169	-3.23363	-2.80171	-1.86055	-1.89552	-1.19693	-0.951339
lLTL	-1.39241	-1.11684	-2.68012	-2.24245	-1.55624	-1.60269	-1.4195	-1.12964	-0.40257	0.416835	-0.352874	1.09964	0.0681378	-2.80912	0	-2.57968	-0.936132	-1.33008	-2.54941	-2.28395	-1.69904	-0.0605188	-1.94217	-3.22344	-1.87124	-2.58736	-2.67415	-1.954
rLTL	-2.56864	-1.1745	-3.10729	-2.45389	-1.47889	-0.669153	-0.985232	0.499599	-2.47257	-0.586118	-0.899526	-0.062797	-2.05792	-1.18213	-2.57968	0	-2.62723	-3.32434	-2.17377	-1.45654	-2.95385	-1.65041	-2.86297	-2.22953	0.73816	-1.52162	-1.78399	-1.26978
lACC	-1.1201	-1.79374	-2.95414	-0.807699	-0.470353	-1.58414	-1.62567	-0.71396	-0.583464	0.672328	-0.560865	-0.561395	-1.51303	-1.9374	-0.936132	-2.62723	0	-0.273891	-2.02954	-0.550099	-0.693687	-1.22513	-1.07394	-1.42781	-0.994163	-1.04175	-0.773053	-0.683563
rACC	-1.35133	-2.21803	-3.46439	-2.02779	-1.11497	-0.970829	-0.119165	0.169287	0.36173	1.423	0.563314	1.96372	-1.15699	-2.16335	-1.33008	-3.32434	-0.273891	0	-2.63308	-2.81048	-1.42215	-1.69314	-1.53612	-2.96124	-2.05782	-4.38438	-2.82362	-3.86154
lPCC	-1.69689	-2.06214	-1.38027	-2.05781	-2.43682	-1.51756	-2.10163	-0.917375	-1.34292	-0.236747	-1.59671	0.394627	-0.584161	-2.62611	-2.54941	-2.17377	-2.02954	-2.63308	0	-1.15583	-2.46389	-1.94154	-2.67283	-2.03603	-2.76897	-3.01558	-2.00793	-2.33216
rPCC	-1.91906	-1.49838	-2.89877	-2.48894	-1.62341	-0.952928	0.932804	-1.16644	-1.06294	-1.88384	-1.28054	0.207274	-0.742715	-1.78888	-2.28395	-1.45654	-0.550099	-2.81048	-1.15583	0	-3.80274	-2.96625	-2.77118	-3.65178	-3.36094	-3.19552	-3.09074	-2.72214
lPHG	-1.21872	-0.744261	-2.90607	-2.34045	-1.58328	-1.68672	-2.03617	-1.15511	-0.747385	0.0995334	-0.253001	0.669772	-2.78328	-3.56535	-1.69904	-2.95385	-0.693687	-1.42215	-2.46389	-3.80274	0	-1.24115	-1.47508	-3.17564	-2.10467	-3.8288	-2.80757	-2.84268
rPHG	-0.772095	-0.265641	-3.04507	-2.4333	-1.25697	-1.50274	-0.483065	-0.522831	-1.47657	-0.241415	0.225408	-0.23108	-1.59705	-2.74169	-0.0605188	-1.65041	-1.22513	-1.69314	-1.94154	-2.96625	-1.24115	0	-1.46131	-3.24339	-2.14174	-4.06165	-3.08234	-4.03327
lIPL	-1.58749	-2.75565	-2.81663	-3.02162	-1.42802	-2.24883	-1.93756	0.436289	-0.878252	0.437742	-1.54139	-0.846799	-1.80307	-3.23363	-1.94217	-2.86297	-1.07394	-1.53612	-2.67283	-2.77118	-1.47508	-1.46131	0	-2.85527	-3.3735	-3.35083	-0.889031	-3.18737
rIPL	-2.34167	-2.00799	-2.8714	-2.5152	-2.54227	-2.66139	-2.04584	-0.855095	-2.8137	-1.1345	-1.75876	-0.434026	-3.0072	-2.80171	-3.22344	-2.22953	-1.42781	-2.96124	-2.03603	-3.65178	-3.17564	-3.24339	-2.85527	0	-2.52106	-3.8189	-0.364756	-2.93544
lFLC	-0.968333	-0.51459	-2.79215	-2.34693	-1.7582	-1.41119	-1.0134	0.217435	-0.721292	-1.39375	-1.20297	-0.339118	-0.806714	-1.86055	-1.87124	0.73816	-0.994163	-2.05782	-2.76897	-3.36094	-2.10467	-2.14174	-3.3735	-2.52106	0	-4.42459	-3.44728	-3.84669
rFLC	-2.51026	-0.778802	-2.87811	-0.871711	-2.55131	-3.90353	0.228863	-1.05081	-0.523231	-2.08709	-1.70657	-1.36001	-0.033043	-1.89552	-2.58736	-1.52162	-1.04175	-4.38438	-3.01558	-3.19552	-3.8288	-4.06165	-3.35083	-3.8189	-4.42459	0	-4.90243	-2.95463
lPVC	-0.411774	-1.07109	-1.27497	-1.47839	-1.27526	-1.16763	-0.312198	-0.272093	-0.781328	-2.00716	-1.12835	-0.484305	-0.389842	-1.19693	-2.67415	-1.78399	-0.773053	-2.82362	-2.00793	-3.09074	-2.80757	-3.08234	-0.889031	-0.364756	-3.44728	-4.90243	0	-4.07556
rPVC	-2.1985	0.589023	-2.35873	1.05174	-2.35926	-2.86419	0.510189	-1.01004	-0.16869	-2.06526	-1.39298	-1.17623	0.113925	-0.951339	-1.954	-1.26978	-0.683563	-3.86154	-2.33216	-2.72214	-2.84268	-4.03327	-3.18737	-2.93544	-3.84669	-2.95463	-4.07556	0
	lSMA	rSMA	lSPL	rSPL	lSFC	rSFC	lAFC	rAFC	lOFC	rOFC	lLFC	rLFC	lINS	rINS	lLTL	rLTL	lACC	rACC	lPCC	rPCC	lPHG	rPHG	lIPL	rIPL	lFLC	rFLC	lPVC	rPVC

## Sheet: 52 LDD vs. 25 SDD
DELTA	lSMA	rSMA	lSPL	rSPL	lSFC	rSFC	lAFC	rAFC	lOFC	rOFC	lLFC	rLFC	lINS	rINS	lLTL	rLTL	lACC	rACC	lPCC	rPCC	lPHG	rPHG	lIPL	rIPL	lFLC	rFLC	lPVC	rPVC
lSMA	0	-0.923279	-0.475062	-0.727501	-0.456816	0.12274	0.138995	-2.5803	-0.374621	-0.907335	-0.661001	-1.18034	0.256709	-1.74926	0.389043	-3.8567	-2.5697	-1.94404	0.360542	-4.0472	-1.24422	-2.13487	0.598864	-2.34529	-1.62633	-3.31347	-3.39683	-2.88725		threshold 3.768957 (p2-tailed < .0001
rSMA	-0.923279	0	-2.16079	-0.840512	-2.92724	0.716162	-0.607234	-2.40069	-2.74567	-2.22847	-0.268208	0.446597	-1.81803	-1.51561	-2.61197	-1.42374	-2.47145	-3.16581	-2.40469	-1.21511	-3.31282	-3.14218	-1.3611	0.378755	-0.847804	-0.222579	-1.02608	-0.455344
lSPL	-0.475062	-2.16079	0	-1.72611	0.439631	-0.260318	-1.0571	-2.72796	-2.62383	-2.01998	-1.09704	-0.869726	-1.13048	-2.21284	-2.20203	-2.67232	-3.77381	-2.92062	-2.40331	-2.21809	-2.56616	-3.16032	0.0780812	-2.25779	-1.10022	-1.64018	-1.74213	-2.2234
rSPL	-0.727501	-0.840512	-1.72611	0	-0.5638	0.488138	-0.36789	-1.69678	-1.66686	-2.2289	-1.90372	-2.54921	-2.40052	-1.2617	-1.50596	-0.284605	-0.911458	-0.925642	-1.51534	-1.38533	-2.32458	-2.21138	-1.17302	-0.444762	-1.1525	-0.540389	-1.41072	-1.04832
lSFC	-0.456816	-2.92724	0.439631	-0.5638	0	0.592919	-0.0212344	-0.0288369	-0.660979	0.876077	0.890022	-0.178748	1.7314	-0.469656	0.612393	-5.68562	-1.33136	-0.58409	1.18149	-3.45208	0.469278	0.0920168	0.155961	-0.632273	-1.77507	-3.41137	-1.96351	-3.09372
rSFC	0.12274	0.716162	-0.260318	0.488138	0.592919	0	0.0973465	-0.0400108	-1.39075	0.0811334	0.536086	0.90568	-0.145174	-1.66476	-1.28973	-1.20647	-0.0225696	-1.89749	-0.697841	-0.741456	1.18447	0.85868	2.08792	1.16542	-0.455365	-0.418169	-0.484881	-0.321101
lAFC	0.138995	-0.607234	-1.0571	-0.36789	-0.0212344	0.0973465	0	-0.993574	0.204	0.278442	1.17926	0.147649	-1.84016	-1.80834	0.311104	-2.66101	0.520023	-0.455691	-0.779346	-3.66227	-0.459694	0.623487	1.0961	-1.52754	-2.78471	-3.21479	-2.14516	-3.85603
rAFC	-2.5803	-2.40069	-2.72796	-1.69678	-0.0288369	-0.0400108	-0.993574	0	-1.545	0.305656	-1.22717	0.0534491	-1.59867	-1.92823	1.14915	-2.86042	-0.401304	-0.482396	0.208143	-3.23858	-1.0584	0.740339	-2.12493	-2.23767	-2.36765	-3.17952	-2.23005	-3.03593
lOFC	-0.374621	-2.74567	-2.62383	-1.66686	-0.660979	-1.39075	0.204	-1.545	0	-0.495694	1.93822	-1.20621	-0.975009	-0.847124	-0.987613	-3.81541	-0.221145	-0.770253	-0.791643	-1.94809	-0.500716	-1.52277	-0.879587	-1.19604	-2.25477	-1.96909	-0.221804	-1.72395
rOFC	-0.907335	-2.22847	-2.01998	-2.2289	0.876077	0.0811334	0.278442	0.305656	-0.495694	0	0.287063	0.430188	-1.90254	-1.70699	-1.22656	-3.00996	-0.470956	-0.937578	0.360432	-2.77733	-0.739927	0.983336	-1.71589	-2.55065	-2.9033	-2.66248	-0.436363	-2.82352
lLFC	-0.661001	-0.268208	-1.09704	-1.90372	0.890022	0.536086	1.17926	-1.22717	1.93822	0.287063	0	0.64255	-1.50044	-2.52228	1.39657	-1.3548	-0.481002	0.594775	0.699452	-3.1278	0.411512	0.981332	-0.613008	-2.08608	-2.01456	-2.1351	-1.66023	-3.11409
rLFC	-1.18034	0.446597	-0.869726	-2.54921	-0.178748	0.90568	0.147649	0.0534491	-1.20621	0.430188	0.64255	0	-2.07393	-1.12446	-1.74495	-3.09768	-0.820944	-0.142131	-0.56994	-3.1194	-0.903141	0.672705	0.665544	-1.62151	-1.88482	-2.79704	-2.51105	-2.99369
lINS	0.256709	-1.81803	-1.13048	-2.40052	1.7314	-0.145174	-1.84016	-1.59867	-0.975009	-1.90254	-1.50044	-2.07393	0	-2.12636	-0.523609	-3.92586	-1.72809	-0.726465	-1.78158	-3.27344	-1.50429	-2.52514	-2.10947	-2.43042	-3.39276	-3.65299	-1.51992	-3.64611
rINS	-1.74926	-1.51561	-2.21284	-1.2617	-0.469656	-1.66476	-1.80834	-1.92823	-0.847124	-1.70699	-2.52228	-1.12446	-2.12636	0	-1.7613	-3.93061	-1.54665	-1.91019	-0.905289	-1.76083	-0.642698	-2.06961	-1.95124	-2.21809	-3.57127	-2.90058	-1.47038	-2.81454
lLTL	0.389043	-2.61197	-2.20203	-1.50596	0.612393	-1.28973	0.311104	1.14915	-0.987613	-1.22656	1.39657	-1.74495	-0.523609	-1.7613	0	-4.71733	-0.24459	-0.687021	0.432641	-3.23922	-2.8284	-2.11906	-2.05105	-2.06427	-3.85528	-2.64872	-2.93044	-4.0298
rLTL	-3.8567	-1.42374	-2.67232	-0.284605	-5.68562	-1.20647	-2.66101	-2.86042	-3.81541	-3.00996	-1.3548	-3.09768	-3.92586	-3.93061	-4.71733	0	-3.24627	-2.91348	-2.5054	-0.230174	-3.01267	-2.1165	-3.83972	0.726071	-3.98392	-1.58383	-3.03461	-1.94323
lACC	-2.5697	-2.47145	-3.77381	-0.911458	-1.33136	-0.0225696	0.520023	-0.401304	-0.221145	-0.470956	-0.481002	-0.820944	-1.72809	-1.54665	-0.24459	-3.24627	0	-1.42067	-0.444234	-5.37702	0.42285	0.955382	-1.36512	-1.45422	-3.82648	-3.24431	-2.76525	-4.67169
rACC	-1.94404	-3.16581	-2.92062	-0.925642	-0.58409	-1.89749	-0.455691	-0.482396	-0.770253	-0.937578	0.594775	-0.142131	-0.726465	-1.91019	-0.687021	-2.91348	-1.42067	0	0.520885	-3.83969	0.379461	1.62691	-2.27196	-0.901498	-4.4509	-2.99828	-3.48116	-3.66968
lPCC	0.360542	-2.40469	-2.40331	-1.51534	1.18149	-0.697841	-0.779346	0.208143	-0.791643	0.360432	0.699452	-0.56994	-1.78158	-0.905289	0.432641	-2.5054	-0.444234	0.520885	0	-3.24488	-0.322595	0.308089	1.28204	-2.93216	-1.31157	-2.59049	-1.33569	-2.90322
rPCC	-4.0472	-1.21511	-2.21809	-1.38533	-3.45208	-0.741456	-3.66227	-3.23858	-1.94809	-2.77733	-3.1278	-3.1194	-3.27344	-1.76083	-3.23922	-0.230174	-5.37702	-3.83969	-3.24488	0	-3.57793	-3.3305	-2.27163	-0.302447	-3.77156	-2.22241	-1.85828	-2.40971
lPHG	-1.24422	-3.31282	-2.56616	-2.32458	0.469278	1.18447	-0.459694	-1.0584	-0.500716	-0.739927	0.411512	-0.903141	-1.50429	-0.642698	-2.8284	-3.01267	0.42285	0.379461	-0.322595	-3.57793	0	0.0502165	-2.56659	-2.49312	-4.16132	-2.17593	-3.41734	-2.9855
rPHG	-2.13487	-3.14218	-3.16032	-2.21138	0.0920168	0.85868	0.623487	0.740339	-1.52277	0.983336	0.981332	0.672705	-2.52514	-2.06961	-2.11906	-2.1165	0.955382	1.62691	0.308089	-3.3305	0.0502165	0	-3.43385	-2.56256	-4.8453	-3.11905	-2.86038	-3.83206
lIPL	0.598864	-1.3611	0.0780812	-1.17302	0.155961	2.08792	1.0961	-2.12493	-0.879587	-1.71589	-0.613008	0.665544	-2.10947	-1.95124	-2.05105	-3.83972	-1.36512	-2.27196	1.28204	-2.27163	-2.56659	-3.43385	0	-2.14441	-0.633	-3.02064	0.299569	-3.76838
rIPL	-2.34529	0.378755	-2.25779	-0.444762	-0.632273	1.16542	-1.52754	-2.23767	-1.19604	-2.55065	-2.08608	-1.62151	-2.43042	-2.21809	-2.06427	0.726071	-1.45422	-0.901498	-2.93216	-0.302447	-2.49312	-2.56256	-2.14441	0	-2.77723	-1.40489	-1.88195	-2.34039
lFLC	-1.62633	-0.847804	-1.10022	-1.1525	-1.77507	-0.455365	-2.78471	-2.36765	-2.25477	-2.9033	-2.01456	-1.88482	-3.39276	-3.57127	-3.85528	-3.98392	-3.82648	-4.4509	-1.31157	-3.77156	-4.16132	-4.8453	-0.633	-2.77723	0	-3.61809	-2.8022	-5.02303
rFLC	-3.31347	-0.222579	-1.64018	-0.540389	-3.41137	-0.418169	-3.21479	-3.17952	-1.96909	-2.66248	-2.1351	-2.79704	-3.65299	-2.90058	-2.64872	-1.58383	-3.24431	-2.99828	-2.59049	-2.22241	-2.17593	-3.11905	-3.02064	-1.40489	-3.61809	0	-1.8467	-2.11157
lPVC	-3.39683	-1.02608	-1.74213	-1.41072	-1.96351	-0.484881	-2.14516	-2.23005	-0.221804	-0.436363	-1.66023	-2.51105	-1.51992	-1.47038	-2.93044	-3.03461	-2.76525	-3.48116	-1.33569	-1.85828	-3.41734	-2.86038	0.299569	-1.88195	-2.8022	-1.8467	0	-2.6275
rPVC	-2.88725	-0.455344	-2.2234	-1.04832	-3.09372	-0.321101	-3.85603	-3.03593	-1.72395	-2.82352	-3.11409	-2.99369	-3.64611	-2.81454	-4.0298	-1.94323	-4.67169	-3.66968	-2.90322	-2.40971	-2.9855	-3.83206	-3.76838	-2.34039	-5.02303	-2.11157	-2.6275	0
THETA	lSMA	rSMA	lSPL	rSPL	lSFC	rSFC	lAFC	rAFC	lOFC	rOFC	lLFC	rLFC	lINS	rINS	lLTL	rLTL	lACC	rACC	lPCC	rPCC	lPHG	rPHG	lIPL	rIPL	lFLC	rFLC	lPVC	rPVC
lSMA	0	-0.371145	0.0476766	0.384727	3.49227	1.57209	1.42809	1.28564	1.17466	2.39746	0.234939	1.20266	1.19594	-0.768435	2.06132	1.07425	0.777693	3.47983	1.16565	-2.69184	0.69174	0.00273662	0.807725	-2.32707	-1.19011	-1.18366	-0.516219	-0.916922
rSMA	-0.371145	0	0.0967195	1.10343	-0.0864873	0.454966	0.87919	1.16444	-0.777243	0.475762	1.12887	2.85985	-0.151434	0.768236	-1.6604	1.76571	-1.71235	-1.32519	-1.57652	1.05401	0.0434939	-0.631982	0.479961	2.71188	-0.699477	2.38718	0.657469	2.19683
lSPL	0.0476766	0.0967195	0	-0.364803	2.11767	0.523482	1.2714	0.609942	1.72389	2.91738	0.265474	1.13546	1.33622	-0.691533	1.04293	1.93324	-0.0544651	1.51744	-0.788609	-2.15077	0.151536	0.0278211	-0.394446	-1.87386	-1.13782	1.13212	0.607799	0.644594
rSPL	0.384727	1.10343	-0.364803	0	1.5117	0.702401	4.06625	-0.531223	2.88415	2.09976	-0.697525	0.500367	0.88244	-0.165215	1.13062	1.80148	0.464552	0.587817	0.520938	-0.673632	0.516418	0.219387	0.155204	-0.0484415	-1.78924	0.771695	-0.148906	1.63145
lSFC	3.49227	-0.0864873	2.11767	1.5117	0	2.75061	1.03813	0.968707	1.47295	2.94786	1.47547	2.62604	2.58615	0.60719	1.81575	3.36681	1.06563	2.70884	2.19338	-2.13662	1.78213	2.22527	2.16577	-0.0712293	0.0753681	-0.209153	1.01537	-0.476286
rSFC	1.57209	0.454966	0.523482	0.702401	2.75061	0	-0.0715413	1.03231	2.35809	3.2579	3.14147	2.79823	2.27429	2.85232	1.3362	1.43813	-0.141706	1.61426	1.38298	1.01459	3.04117	3.33315	2.03002	1.3202	-0.180487	1.03953	0.162221	0.742216
lAFC	1.42809	0.87919	1.2714	4.06625	1.03813	-0.0715413	0	3.52717	3.27099	3.41943	4.68847	0.539032	1.74454	2.0109	3.98051	2.44118	3.64885	3.45995	4.90787	-1.63122	3.75246	2.33952	3.4061	2.18048	-0.560298	-0.540674	-0.501226	-2.04661
rAFC	1.28564	1.16444	0.609942	-0.531223	0.968707	1.03231	3.52717	0	3.9589	2.62953	4.0622	1.33058	1.52489	-0.786125	4.76314	2.02903	2.72825	2.94833	3.04767	-1.17729	2.56327	1.73882	2.26872	-1.46224	-0.112953	-1.06164	-0.147058	-1.42558
lOFC	1.17466	-0.777243	1.72389	2.88415	1.47295	2.35809	3.27099	3.9589	0	3.57594	3.68296	1.75831	1.38142	0.798435	3.79264	2.93811	2.97471	3.66773	4.55651	-0.2315	4.27453	0.656191	0.896377	1.19561	-0.33235	0.145816	0.336739	0.223887
rOFC	2.39746	0.475762	2.91738	2.09976	2.94786	3.2579	3.41943	2.62953	3.57594	0	3.97667	3.56924	2.22978	1.16837	4.52109	4.14867	4.28551	5.38422	4.18333	1.12521	4.84318	4.56378	2.99622	0.02531	-0.695104	0.885323	0.558376	0.298022
lLFC	0.234939	1.12887	0.265474	-0.697525	1.47547	3.14147	4.68847	4.0622	3.68296	3.97667	0	3.32631	2.49804	1.22157	4.98888	1.0868	4.94116	5.27751	2.76017	0.0202246	2.76996	2.63393	0.66736	-1.22353	-2.02862	-0.492385	-0.782915	-0.616335
rLFC	1.20266	2.85985	1.13546	0.500367	2.62604	2.79823	0.539032	1.33058	1.75831	3.56924	3.32631	0	3.34545	2.05379	2.8626	2.91957	2.51182	3.68308	2.07203	0.929316	4.85367	3.05985	1.37631	1.48399	-0.183942	0.102914	-0.600692	-1.37425
lINS	1.19594	-0.151434	1.33622	0.88244	2.58615	2.27429	1.74454	1.52489	1.38142	2.22978	2.49804	3.34545	0	0.307469	3.29747	2.67706	1.39704	1.34366	1.91538	-0.0332361	1.31118	1.75675	1.55468	0.183339	-1.75116	-0.285521	-0.478534	-0.335745
rINS	-0.768435	0.768236	-0.691533	-0.165215	0.60719	2.85232	2.0109	-0.786125	0.798435	1.16837	1.22157	2.05379	0.307469	0	0.802945	3.21478	-0.684038	0.44862	-1.03904	-1.80298	-0.120678	-1.11905	-0.154178	-0.0497771	-2.50392	-1.09008	-1.2142	-1.34945
lLTL	2.06132	-1.6604	1.04293	1.13062	1.81575	1.3362	3.98051	4.76314	3.79264	4.52109	4.98888	2.8626	3.29747	0.802945	0	1.40261	2.7051	2.54354	3.72296	0.3863	2.06585	3.5099	1.90067	-0.434875	-1.9977	0.803315	-0.840263	-0.513576
rLTL	1.07425	1.76571	1.93324	1.80148	3.36681	1.43813	2.44118	2.02903	2.93811	4.14867	1.0868	2.91957	2.67706	3.21478	1.40261	0	2.23169	1.05759	1.94279	4.66083	2.89488	3.87864	2.64683	2.14275	0.366712	3.35389	0.600736	3.7751
lACC	0.777693	-1.71235	-0.0544651	0.464552	1.06563	-0.141706	3.64885	2.72825	2.97471	4.28551	4.94116	2.51182	1.39704	-0.684038	2.7051	2.23169	0	4.76494	2.57832	-2.43144	5.26058	3.51149	0.193496	-0.632782	-2.31895	-0.851709	-0.6323	-1.73466
rACC	3.47983	-1.32519	1.51744	0.587817	2.70884	1.61426	3.45995	2.94833	3.66773	5.38422	5.27751	3.68308	1.34366	0.44862	2.54354	1.05759	4.76494	0	3.2636	-1.51624	4.84945	3.29376	1.8048	0.57997	-2.30243	-0.463512	-1.26058	-1.37462
lPCC	1.16565	-1.57652	-0.788609	0.520938	2.19338	1.38298	4.90787	3.04767	4.55651	4.18333	2.76017	2.07203	1.91538	-1.03904	3.72296	1.94279	2.57832	3.2636	0	-2.71395	1.44198	1.48612	1.43735	-2.0885	-1.11979	0.371547	0.814982	-0.0466507
rPCC	-2.69184	1.05401	-2.15077	-0.673632	-2.13662	1.01459	-1.63122	-1.17729	-0.2315	1.12521	0.0202246	0.929316	-0.0332361	-1.80298	0.3863	4.66083	-2.43144	-1.51624	-2.71395	0	-0.0841359	-0.0657375	0.369158	1.80083	-2.7628	1.58237	-0.0341735	1.26666
lPHG	0.69174	0.0434939	0.151536	0.516418	1.78213	3.04117	3.75246	2.56327	4.27453	4.84318	2.76996	4.85367	1.31118	-0.120678	2.06585	2.89488	5.26058	4.84945	1.44198	-0.0841359	0	3.83766	0.286886	-0.475614	-1.66361	0.432811	-1.17002	0.22858
rPHG	0.00273662	-0.631982	0.0278211	0.219387	2.22527	3.33315	2.33952	1.73882	0.656191	4.56378	2.63393	3.05985	1.75675	-1.11905	3.5099	3.87864	3.51149	3.29376	1.48612	-0.0657375	3.83766	0	0.103857	-1.39412	-2.6657	0.165301	-2.17291	-0.489857
lIPL	0.807725	0.479961	-0.394446	0.155204	2.16577	2.03002	3.4061	2.26872	0.896377	2.99622	0.66736	1.37631	1.55468	-0.154178	1.90067	2.64683	0.193496	1.8048	1.43735	0.369158	0.286886	0.103857	0	-0.761127	-0.298004	1.03211	2.60536	1.25693
rIPL	-2.32707	2.71188	-1.87386	-0.0484415	-0.0712293	1.3202	2.18048	-1.46224	1.19561	0.02531	-1.22353	1.48399	0.183339	-0.0497771	-0.434875	2.14275	-0.632782	0.57997	-2.0885	1.80083	-0.475614	-1.39412	-0.761127	0	-2.68011	0.929739	-2.56464	-0.28472
lFLC	-1.19011	-0.699477	-1.13782	-1.78924	0.0753681	-0.180487	-0.560298	-0.112953	-0.33235	-0.695104	-2.02862	-0.183942	-1.75116	-2.50392	-1.9977	0.366712	-2.31895	-2.30243	-1.11979	-2.7628	-1.66361	-2.6657	-0.298004	-2.68011	0	-1.549	-2.9204	-2.04125
rFLC	-1.18366	2.38718	1.13212	0.771695	-0.209153	1.03953	-0.540674	-1.06164	0.145816	0.885323	-0.492385	0.102914	-0.285521	-1.09008	0.803315	3.35389	-0.851709	-0.463512	0.371547	1.58237	0.432811	0.165301	1.03211	0.929739	-1.549	0	-0.308674	0.489227
lPVC	-0.516219	0.657469	0.607799	-0.148906	1.01537	0.162221	-0.501226	-0.147058	0.336739	0.558376	-0.782915	-0.600692	-0.478534	-1.2142	-0.840263	0.600736	-0.6323	-1.26058	0.814982	-0.0341735	-1.17002	-2.17291	2.60536	-2.56464	-2.9204	-0.308674	0	-1.33946
rPVC	-0.916922	2.19683	0.644594	1.63145	-0.476286	0.742216	-2.04661	-1.42558	0.223887	0.298022	-0.616335	-1.37425	-0.335745	-1.34945	-0.513576	3.7751	-1.73466	-1.37462	-0.0466507	1.26666	0.22858	-0.489857	1.25693	-0.28472	-2.04125	0.489227	-1.33946	0
ALPHA	lSMA	rSMA	lSPL	rSPL	lSFC	rSFC	lAFC	rAFC	lOFC	rOFC	lLFC	rLFC	lINS	rINS	lLTL	rLTL	lACC	rACC	lPCC	rPCC	lPHG	rPHG	lIPL	rIPL	lFLC	rFLC	lPVC	rPVC
lSMA	0	-1.37571	-0.357044	-2.19665	0.968487	-0.429863	-0.874918	-2.34255	-0.657049	-1.26626	-1.37096	-1.82771	-1.4619	-0.463253	-0.816263	-2.30854	-1.39027	-1.09106	0.305179	-1.72829	-1.61341	-1.20538	-2.04745	-0.479228	-1.3653	-2.34791	-1.43622	-1.30952
rSMA	-1.37571	0	0.220733	0.242972	0.178815	0.855489	0.888629	0.4226	1.64281	1.94232	-0.0660698	-0.323823	-0.0984672	1.61657	-0.384373	0.148304	0.485114	-0.998318	-0.74918	2.49594	1.88331	1.28274	0.0917223	1.49643	0.11326	1.6663	-0.206795	2.47133
lSPL	-0.357044	0.220733	0	-2.55089	0.6793	1.1018	-0.192954	0.126403	0.719897	1.17613	-0.515747	-0.428937	-1.12934	0.526258	-0.325908	-0.240865	0.0711027	-0.0732084	-0.917368	0.605148	0.665395	0.562637	-1.04989	-1.10722	-1.59555	1.06165	-0.584815	0.712442
rSPL	-2.19665	0.242972	-2.55089	0	-1.28787	0.283573	-1.64854	-1.35309	-0.273288	-0.640351	-2.39219	-1.23179	-1.30628	-1.03379	-1.55745	-0.735613	-1.56047	-1.47805	-1.43622	1.83479	-1.04087	0.0795018	-2.92188	-0.00792186	-1.24048	0.842595	-0.0835838	1.1643
lSFC	0.968487	0.178815	0.6793	-1.28787	0	-1.46794	-1.75964	-0.896022	-1.71695	-0.516786	-0.711932	-2.04916	-0.887132	1.71786	1.96109	0.0720415	-0.46555	-1.10169	1.09688	-0.21955	1.1021	0.547847	0.384886	1.33587	0.464392	-0.482144	0.521606	0.402486
rSFC	-0.429863	0.855489	1.1018	0.283573	-1.46794	0	-1.30366	0.363042	0.739894	1.0666	-0.0110314	0.0371398	-0.658729	0.655246	-0.236204	0.307984	-2.03769	-2.67632	0.358328	0.812851	0.755854	0.0277696	-0.0172126	1.30495	0.547577	0.564976	-0.183964	0.887985
lAFC	-0.874918	0.888629	-0.192954	-1.64854	-1.75964	-1.30366	0	-1.42987	-2.2824	-1.38767	-0.786627	-0.367879	-0.831184	-1.87894	-0.664492	-0.992709	0.0605939	-0.298926	-0.0369614	-1.65091	0.055484	-1.30702	-1.05849	-1.91489	-1.00432	-2.55675	-1.53637	-2.96872
rAFC	-2.34255	0.4226	0.126403	-1.35309	-0.896022	0.363042	-1.42987	0	-2.58708	-2.55963	-1.96465	-2.20769	-1.70616	-1.76327	-2.79752	-0.743891	-0.101426	-0.693754	-0.552687	-1.80299	-2.23177	-2.03647	-1.37099	-1.74511	-0.366592	-1.84206	-0.951535	-1.63093
lOFC	-0.657049	1.64281	0.719897	-0.273288	-1.71695	0.739894	-2.2824	-2.58708	0	0.180466	-0.150565	-0.40234	-0.908634	-0.164342	-1.00073	-0.666653	-1.16455	-0.160203	0.98375	-0.0943423	-0.542592	-2.02545	-0.192184	0.309063	0.921896	-0.68365	0.882108	-0.160146
rOFC	-1.26626	1.94232	1.17613	-0.640351	-0.516786	1.0666	-1.38767	-2.55963	0.180466	0	-0.095132	-0.361629	-0.838773	0.302727	-1.53165	0.291238	-0.14342	-1.39529	-0.124603	0.330036	-1.26212	-1.20193	-0.0188768	-0.117876	0.791	0.301589	1.92588	0.0392702
lLFC	-1.37096	-0.0660698	-0.515747	-2.39219	-0.711932	-0.0110314	-0.786627	-1.96465	-0.150565	-0.095132	0	0.602922	-0.118792	-1.46962	-0.404609	-1.48373	0.488829	-0.70594	-0.302649	-0.168945	-0.732274	-0.266794	-1.35482	-2.03145	-1.51215	-1.33571	-1.86444	-1.57447
rLFC	-1.82771	-0.323823	-0.428937	-1.23179	-2.04916	0.0371398	-0.367879	-2.20769	-0.40234	-0.361629	0.602922	0	-0.7225	-0.996352	-1.02567	-1.49038	0.417926	-0.334084	0.319835	0.0787127	0.538452	-1.22925	-0.860375	-0.781306	0.157577	-0.401672	0.549811	-1.02584
lINS	-1.4619	-0.0984672	-1.12934	-1.30628	-0.887132	-0.658729	-0.831184	-1.70616	-0.908634	-0.838773	-0.118792	-0.7225	0	-0.984676	-0.805751	-1.2473	-1.12559	-1.29505	-0.0148978	0.184504	0.96135	-1.2633	-0.928175	-0.625781	-0.243292	-0.617683	0.28553	-0.325247
rINS	-0.463253	1.61657	0.526258	-1.03379	1.71786	0.655246	-1.87894	-1.76327	-0.164342	0.302727	-1.46962	-0.996352	-0.984676	0	-0.142979	-2.82443	-0.656285	-1.17936	0.755095	0.240809	0.575988	0.841336	-0.889706	-0.48525	1.41374	-0.425873	2.6877	0.264832
lLTL	-0.816263	-0.384373	-0.325908	-1.55745	1.96109	-0.236204	-0.664492	-2.79752	-1.00073	-1.53165	-0.404609	-1.02567	-0.805751	-0.142979	0	-0.502071	0.544855	-0.897589	0.624651	0.124526	0.0718909	-0.220858	-0.0225408	-0.642596	0.0276962	0.0788377	0.150775	-0.200527
rLTL	-2.30854	0.148304	-0.240865	-0.735613	0.0720415	0.307984	-0.992709	-0.743891	-0.666653	0.291238	-1.48373	-1.49038	-1.2473	-2.82443	-0.502071	0	0.461528	-0.786426	-0.437956	2.78379	0.509026	-0.206707	-1.50263	-0.348146	-0.330908	1.81927	1.25663	2.09325
lACC	-1.39027	0.485114	0.0711027	-1.56047	-0.46555	-2.03769	0.0605939	-0.101426	-1.16455	-0.14342	0.488829	0.417926	-1.12559	-0.656285	0.544855	0.461528	0	-1.33738	-0.0827839	-0.0745385	0.842512	0.110694	-1.13098	-0.82202	-0.149543	-0.784552	0.0527219	-1.2746
rACC	-1.09106	-0.998318	-0.0732084	-1.47805	-1.10169	-2.67632	-0.298926	-0.693754	-0.160203	-1.39529	-0.70594	-0.334084	-1.29505	-1.17936	-0.897589	-0.786426	-1.33738	0	-0.398547	-0.428108	-1.19121	-1.6146	-0.778315	0.0483785	-0.88337	-0.71778	-1.19457	-0.758165
lPCC	0.305179	-0.74918	-0.917368	-1.43622	1.09688	0.358328	-0.0369614	-0.552687	0.98375	-0.124603	-0.302649	0.319835	-0.0148978	0.755095	0.624651	-0.437956	-0.0827839	-0.398547	0	-0.575352	1.21422	1.55417	-1.38088	-0.963041	1.79317	1.36573	1.45631	0.62861
rPCC	-1.72829	2.49594	0.605148	1.83479	-0.21955	0.812851	-1.65091	-1.80299	-0.0943423	0.330036	-0.168945	0.0787127	0.184504	0.240809	0.124526	2.78379	-0.0745385	-0.428108	-0.575352	0	0.0922804	1.6343	0.168943	2.0715	-0.921184	2.31934	0.987773	2.00925
lPHG	-1.61341	1.88331	0.665395	-1.04087	1.1021	0.755854	0.055484	-2.23177	-0.542592	-1.26212	-0.732274	0.538452	0.96135	0.575988	0.0718909	0.509026	0.842512	-1.19121	1.21422	0.0922804	0	0.339219	-1.91047	-0.494066	0.0500859	0.119108	-0.546242	0.179428
rPHG	-1.20538	1.28274	0.562637	0.0795018	0.547847	0.0277696	-1.30702	-2.03647	-2.02545	-1.20193	-0.266794	-1.22925	-1.2633	0.841336	-0.220858	-0.206707	0.110694	-1.6146	1.55417	1.6343	0.339219	0	-1.93421	-0.225485	-0.343129	0.809395	1.05159	0.706066
lIPL	-2.04745	0.0917223	-1.04989	-2.92188	0.384886	-0.0172126	-1.05849	-1.37099	-0.192184	-0.0188768	-1.35482	-0.860375	-0.928175	-0.889706	-0.0225408	-1.50263	-1.13098	-0.778315	-1.38088	0.168943	-1.91047	-1.93421	0	-0.191831	-1.16839	0.278121	-0.428867	0.36962
rIPL	-0.479228	1.49643	-1.10722	-0.00792186	1.33587	1.30495	-1.91489	-1.74511	0.309063	-0.117876	-2.03145	-0.781306	-0.625781	-0.48525	-0.642596	-0.348146	-0.82202	0.0483785	-0.963041	2.0715	-0.494066	-0.225485	-0.191831	0	-0.873219	-1.20395	0.455898	-0.11221
lFLC	-1.3653	0.11326	-1.59555	-1.24048	0.464392	0.547577	-1.00432	-0.366592	0.921896	0.791	-1.51215	0.157577	-0.243292	1.41374	0.0276962	-0.330908	-0.149543	-0.88337	1.79317	-0.921184	0.0500859	-0.343129	-1.16839	-0.873219	0	0.157743	-1.59122	0.148464
rFLC	-2.34791	1.6663	1.06165	0.842595	-0.482144	0.564976	-2.55675	-1.84206	-0.68365	0.301589	-1.33571	-0.401672	-0.617683	-0.425873	0.0788377	1.81927	-0.784552	-0.71778	1.36573	2.31934	0.119108	0.809395	0.278121	-1.20395	0.157743	0	0.629364	-0.20692
lPVC	-1.43622	-0.206795	-0.584815	-0.0835838	0.521606	-0.183964	-1.53637	-0.951535	0.882108	1.92588	-1.86444	0.549811	0.28553	2.6877	0.150775	1.25663	0.0527219	-1.19457	1.45631	0.987773	-0.546242	1.05159	-0.428867	0.455898	-1.59122	0.629364	0	0.789379
rPVC	-1.30952	2.47133	0.712442	1.1643	0.402486	0.887985	-2.96872	-1.63093	-0.160146	0.0392702	-1.57447	-1.02584	-0.325247	0.264832	-0.200527	2.09325	-1.2746	-0.758165	0.62861	2.00925	0.179428	0.706066	0.36962	-0.11221	0.148464	-0.20692	0.789379	0
BETA-1	lSMA	rSMA	lSPL	rSPL	lSFC	rSFC	lAFC	rAFC	lOFC	rOFC	lLFC	rLFC	lINS	rINS	lLTL	rLTL	lACC	rACC	lPCC	rPCC	lPHG	rPHG	lIPL	rIPL	lFLC	rFLC	lPVC	rPVC
lSMA	0	-2.0666	-0.476598	-2.22149	0.284482	-1.73686	-1.4882	-1.50423	-1.1888	-1.32589	-1.39787	-1.62464	-2.64841	-0.982611	-2.98395	-2.82069	-2.30423	-2.58817	0.566566	-2.64357	-2.45069	-3.57741	-2.15019	-1.71428	-0.792383	-2.30539	0.613283	-1.35415
rSMA	-2.0666	0	-0.854638	-0.584206	-0.820647	2.16627	3.35266	0.0175876	1.92897	3.03193	0.0434461	-1.28897	-0.600967	0.483979	-1.27354	2.84878	-0.742447	0.00831474	-1.52581	1.94673	0.686437	2.10814	-1.31718	1.24242	-0.490534	1.71882	0.76846	2.33041
lSPL	-0.476598	-0.854638	0	-2.07101	0.130828	-1.06113	-0.642109	0.967352	0.307891	1.91827	-0.90184	-0.838136	0.34377	-0.387919	-0.360348	0.807587	-2.21269	-1.32575	-2.62609	-1.51703	-0.100085	0.457332	-0.318267	-2.4911	0.516003	2.10191	1.44529	1.31369
rSPL	-2.22149	-0.584206	-2.07101	0	-1.24455	-0.987829	0.559493	-0.84855	1.08293	-0.496926	-0.272104	-0.228651	-0.775632	-1.15744	-0.871169	-0.37265	-1.70957	-1.76422	-1.17406	-1.25921	-0.403948	-0.439145	-1.80061	-0.796702	-1.19807	-0.48849	1.17274	-0.332554
lSFC	0.284482	-0.820647	0.130828	-1.24455	0	-1.56851	-1.35087	-0.615405	-2.14203	-1.63961	-1.36492	-1.74745	-3.06439	0.181986	-1.91458	-0.58536	-2.05291	-1.92837	-0.358325	-0.457642	-1.46703	-2.55276	-0.464383	-1.07032	-0.73425	-0.311794	0.716001	0.197239
rSFC	-1.73686	2.16627	-1.06113	-0.987829	-1.56851	0	-1.02113	0.576692	0.532468	3.56542	0.621147	-0.0590159	-1.85343	0.324272	-1.32032	3.10444	0.556661	0.0372747	-1.11159	1.46153	-1.63207	0.350099	-1.17722	1.00727	-0.0490969	1.94944	0.682082	1.93156
lAFC	-1.4882	3.35266	-0.642109	0.559493	-1.35087	-1.02113	0	0.827005	0.685614	-0.22403	0.436693	-2.43575	-2.20785	-0.790087	-2.06772	-2.79959	-1.09301	-1.45777	-0.0256634	-2.59323	-0.518642	-2.25424	-1.1562	-0.42571	-2.4373	-1.66551	-1.94653	-2.66581
rAFC	-1.50423	0.0175876	0.967352	-0.84855	-0.615405	0.576692	0.827005	0	-0.110826	-1.38125	-0.257549	-2.07516	-2.32791	-1.63861	-1.78095	-1.63308	-0.349857	-0.255413	-0.436935	-2.33441	-1.37989	-1.34229	-0.465236	-2.10256	-1.50543	-2.05679	-1.56914	-1.64857
lOFC	-1.1888	1.92897	0.307891	1.08293	-2.14203	0.532468	0.685614	-0.110826	0	0.489288	-0.345397	0.228691	-3.92028	-0.792501	-4.02514	-1.78256	-1.60437	-2.20719	-0.252409	-0.281415	-1.91158	-1.99334	0.315263	0.196556	-1.19247	-0.613506	-0.507757	-0.207917
rOFC	-1.32589	3.03193	1.91827	-0.496926	-1.63961	3.56542	-0.22403	-1.38125	0.489288	0	0.49757	0.30426	-3.25701	0.301725	-2.56185	-0.150759	-0.552256	-0.518249	-0.0623004	0.785261	-1.18217	0.362753	-0.284899	0.00721281	-0.626372	-0.194563	0.428363	0.0141546
lLFC	-1.39787	0.0434461	-0.90184	-0.272104	-1.36492	0.621147	0.436693	-0.257549	-0.345397	0.49757	0	0.389972	-1.38874	-1.00161	-1.59199	-2.1924	-1.01755	-0.689333	-1.27672	-1.61802	-0.170238	-0.252178	-0.610985	-1.13585	-2.98386	-2.02834	-2.1574	-2.48487
rLFC	-1.62464	-1.28897	-0.838136	-0.228651	-1.74745	-0.0590159	-2.43575	-2.07516	0.228691	0.30426	0.389972	0	-1.69486	-0.66083	-1.35873	-1.71643	-1.22052	-1.70918	-0.688294	-1.68254	-0.751372	-1.38914	-1.62437	-0.390132	-1.96846	-0.520833	-2.48745	-2.4823
lINS	-2.64841	-0.600967	0.34377	-0.775632	-3.06439	-1.85343	-2.20785	-2.32791	-3.92028	-3.25701	-1.38874	-1.69486	0	-1.97534	-1.96354	-3.01269	-3.32335	-3.62604	-1.91375	-1.59758	-2.82274	-3.4675	-1.15337	-1.31726	-1.94699	-2.52403	-1.61672	-2.37134
rINS	-0.982611	0.483979	-0.387919	-1.15744	0.181986	0.324272	-0.790087	-1.63861	-0.792501	0.301725	-1.00161	-0.66083	-1.97534	0	-0.818525	0.377864	-1.76493	-1.61842	-2.07011	-0.122546	-1.29239	-0.392205	0.928154	-0.602746	-2.36943	-1.21876	-0.890508	-0.603021
lLTL	-2.98395	-1.27354	-0.360348	-0.871169	-1.91458	-1.32032	-2.06772	-1.78095	-4.02514	-2.56185	-1.59199	-1.35873	-1.96354	-0.818525	0	-0.997473	-2.14722	-4.10344	-1.85724	-0.963876	-4.13909	-3.04713	-2.36121	-1.02439	-2.7496	-1.05871	-2.48447	-2.27519
rLTL	-2.82069	2.84878	0.807587	-0.37265	-0.58536	3.10444	-2.79959	-1.63308	-1.78256	-0.150759	-2.1924	-1.71643	-3.01269	0.377864	-0.997473	0	0.0130927	-0.772377	-0.319306	2.82272	-2.55319	-0.120194	0.389327	0.499771	-0.113078	1.68551	1.36408	1.32461
lACC	-2.30423	-0.742447	-2.21269	-1.70957	-2.05291	0.556661	-1.09301	-0.349857	-1.60437	-0.552256	-1.01755	-1.22052	-3.32335	-1.76493	-2.14722	0.0130927	0	-2.83397	-1.40574	-1.54151	-1.85258	-1.25951	-1.66996	-2.21632	-2.87262	-1.62088	-2.13153	-1.63004
rACC	-2.58817	0.00831474	-1.32575	-1.76422	-1.92837	0.0372747	-1.45777	-0.255413	-2.20719	-0.518249	-0.689333	-1.70918	-3.62604	-1.61842	-4.10344	-0.772377	-2.83397	0	-1.31051	-0.662017	-3.85698	-3.31887	-1.74255	-1.08113	-2.65002	-1.31503	-3.28749	-1.19169
lPCC	0.566566	-1.52581	-2.62609	-1.17406	-0.358325	-1.11159	-0.0256634	-0.436935	-0.252409	-0.0623004	-1.27672	-0.688294	-1.91375	-2.07011	-1.85724	-0.319306	-1.40574	-1.31051	0	-1.2144	-0.929563	0.433596	-0.147217	-3.03539	-1.16555	-0.582342	0.567404	0.0803129
rPCC	-2.64357	1.94673	-1.51703	-1.25921	-0.457642	1.46153	-2.59323	-2.33441	-0.281415	0.785261	-1.61802	-1.68254	-1.59758	-0.122546	-0.963876	2.82272	-1.54151	-0.662017	-1.2144	0	-0.988944	0.195986	0.0325074	0.505136	-2.24286	1.13489	-0.644176	0.392787
lPHG	-2.45069	0.686437	-0.100085	-0.403948	-1.46703	-1.63207	-0.518642	-1.37989	-1.91158	-1.18217	-0.170238	-0.751372	-2.82274	-1.29239	-4.13909	-2.55319	-1.85258	-3.85698	-0.929563	-0.988944	0	-1.30888	-2.2069	-1.00464	-1.56079	-1.86292	-2.37077	-2.61382
rPHG	-3.57741	2.10814	0.457332	-0.439145	-2.55276	0.350099	-2.25424	-1.34229	-1.99334	0.362753	-0.252178	-1.38914	-3.4675	-0.392205	-3.04713	-0.120194	-1.25951	-3.31887	0.433596	0.195986	-1.30888	0	-1.40827	-0.590218	-1.11001	-0.0324385	-0.598486	-0.740888
lIPL	-2.15019	-1.31718	-0.318267	-1.80061	-0.464383	-1.17722	-1.1562	-0.465236	0.315263	-0.284899	-0.610985	-1.62437	-1.15337	0.928154	-2.36121	0.389327	-1.66996	-1.74255	-0.147217	0.0325074	-2.2069	-1.40827	0	-1.3463	0.815401	0.0534772	1.45593	-0.285438
rIPL	-1.71428	1.24242	-2.4911	-0.796702	-1.07032	1.00727	-0.42571	-2.10256	0.196556	0.00721281	-1.13585	-0.390132	-1.31726	-0.602746	-1.02439	0.499771	-2.21632	-1.08113	-3.03539	0.505136	-1.00464	-0.590218	-1.3463	0	-3.62412	-1.10286	-1.05709	-0.624467
lFLC	-0.792383	-0.490534	0.516003	-1.19807	-0.73425	-0.0490969	-2.4373	-1.50543	-1.19247	-0.626372	-2.98386	-1.96846	-1.94699	-2.36943	-2.7496	-0.113078	-2.87262	-2.65002	-1.16555	-2.24286	-1.56079	-1.11001	0.815401	-3.62412	0	-4.0265	-2.10395	-1.54654
rFLC	-2.30539	1.71882	2.10191	-0.48849	-0.311794	1.94944	-1.66551	-2.05679	-0.613506	-0.194563	-2.02834	-0.520833	-2.52403	-1.21876	-1.05871	1.68551	-1.62088	-1.31503	-0.582342	1.13489	-1.86292	-0.0324385	0.0534772	-1.10286	-4.0265	0	-1.45135	0.0418651
lPVC	0.613283	0.76846	1.44529	1.17274	0.716001	0.682082	-1.94653	-1.56914	-0.507757	0.428363	-2.1574	-2.48745	-1.61672	-0.890508	-2.48447	1.36408	-2.13153	-3.28749	0.567404	-0.644176	-2.37077	-0.598486	1.45593	-1.05709	-2.10395	-1.45135	0	-2.61558
rPVC	-1.35415	2.33041	1.31369	-0.332554	0.197239	1.93156	-2.66581	-1.64857	-0.207917	0.0141546	-2.48487	-2.4823	-2.37134	-0.603021	-2.27519	1.32461	-1.63004	-1.19169	0.0803129	0.392787	-2.61382	-0.740888	-0.285438	-0.624467	-1.54654	0.0418651	-2.61558	0
BETA-2	lSMA	rSMA	lSPL	rSPL	lSFC	rSFC	lAFC	rAFC	lOFC	rOFC	lLFC	rLFC	lINS	rINS	lLTL	rLTL	lACC	rACC	lPCC	rPCC	lPHG	rPHG	lIPL	rIPL	lFLC	rFLC	lPVC	rPVC
lSMA	0	-4.06083	-2.59415	-3.54002	-1.33732	-3.58012	-2.93104	-1.91455	-2.65187	-3.36066	-2.82319	-3.83635	-4.13788	-1.84638	-3.28087	-2.74987	-3.37649	-3.44035	-1.75562	-2.23159	-4.21207	-4.99473	-2.94703	-2.5972	-2.2298	-2.17106	0.0693662	-1.5272
rSMA	-4.06083	0	-2.09125	-2.82118	-3.12817	-3.25536	-2.34323	-3.29525	-1.77351	-2.82168	-1.81478	-3.54729	-3.56493	-1.6314	-3.60757	-0.592419	-1.61781	-3.35668	-2.78208	1.20362	-3.08551	-2.42615	-2.14615	0.881419	-2.05789	4.68378	0.720237	4.83429
lSPL	-2.59415	-2.09125	0	-5.41471	-2.38312	-3.0688	-3.79022	-2.63665	-3.52927	-2.78173	-2.10823	-2.56465	-1.70883	-2.21844	-2.48071	-2.77823	-2.61493	-3.23331	-3.2764	-2.12102	-3.10369	-3.63266	-2.84943	-2.61391	-2.20042	-0.586441	-2.1307	-0.990238
rSPL	-3.54002	-2.82118	-5.41471	0	-2.90435	-4.18702	-1.735	-3.48293	-1.64995	-2.16135	-1.54488	-2.56678	-2.82382	-2.53459	-3.12593	-1.01275	-2.26705	-3.28704	-4.33379	-0.639191	-2.51993	-3.83356	-3.14756	-3.46024	-5.97858	-0.97678	-0.512206	-1.04463
lSFC	-1.33732	-3.12817	-2.38312	-2.90435	0	-3.74572	-2.62266	-2.32915	-1.42465	-3.53626	-1.77855	-2.85447	-3.60678	-0.846304	-2.27329	-0.972888	-3.35657	-3.98739	-1.04776	-1.80332	-3.1491	-4.11723	-1.97065	-1.3725	-2.27645	-1.882	-0.912024	-1.19375
rSFC	-3.58012	-3.25536	-3.0688	-4.18702	-3.74572	0	-1.17945	-2.02234	-1.44073	-4.21314	-2.90717	-3.77928	-4.04219	-2.95168	-4.82502	-2.26796	-2.95	-4.36622	-3.48618	-0.528473	-5.10016	-5.15795	-3.78234	-2.83291	-2.63417	-0.235661	-1.12716	-0.173629
lAFC	-2.93104	-2.34323	-3.79022	-1.735	-2.62266	-1.17945	0	-1.0695	-0.75116	-2.41193	-1.60612	-2.02591	-3.09064	-0.44401	-3.30668	-1.35139	-2.12857	-1.68847	-1.82032	-2.4926	-2.71827	-3.06195	-3.26127	-1.66885	-3.83779	-2.23543	-2.7409	-2.51477
rAFC	-1.91455	-3.29525	-2.63665	-3.48293	-2.32915	-2.02234	-1.0695	0	0.271062	0.150228	-2.33732	-0.832512	-2.76843	-4.22915	-2.47423	-2.09337	-0.746416	-3.35623	-2.16436	-3.15149	-2.84326	-3.22978	-1.21675	-4.54214	-2.13554	-3.17896	-2.63955	-2.87858
lOFC	-2.65187	-1.77351	-3.52927	-1.64995	-1.42465	-1.44073	-0.75116	0.271062	0	-0.789366	-1.14529	-1.94734	-1.132	-1.75742	-1.64917	-0.908815	-0.860751	-0.495767	-0.514386	-2.09416	-1.63339	-3.10743	-2.40102	-2.09842	-1.98327	-1.67067	-0.925903	-1.51225
rOFC	-3.36066	-2.82168	-2.78173	-2.16135	-3.53626	-4.21314	-2.41193	0.150228	-0.789366	0	-1.09936	-0.813246	-1.89528	-1.67382	-0.400408	-0.905857	-1.23772	-2.36354	-1.94681	-1.21439	-1.17424	-1.96649	-1.64694	-2.43809	-1.71985	-1.77399	-0.223532	-1.31206
lLFC	-2.82319	-1.81478	-2.10823	-1.54488	-1.77855	-2.90717	-1.60612	-2.33732	-1.14529	-1.09936	0	-1.77765	-2.42008	-2.41888	-3.63361	0.0418339	-0.524251	-1.50786	-1.05154	-1.47632	-1.91083	-1.30766	-1.65245	-2.3083	-2.38231	-2.21433	-0.381925	-1.39845
rLFC	-3.83635	-3.54729	-2.56465	-2.56678	-2.85447	-3.77928	-2.02591	-0.832512	-1.94734	-0.813246	-1.77765	0	-2.97165	-2.61937	-0.849303	-2.24467	-0.209763	-2.1316	-1.75302	-2.30406	-2.06396	-1.96093	-2.84726	-2.86469	-2.60943	-3.61737	-2.69832	-4.36822
lINS	-4.13788	-3.56493	-1.70883	-2.82382	-3.60678	-4.04219	-3.09064	-2.76843	-1.132	-1.89528	-2.42008	-2.97165	0	-2.68395	-0.731429	-1.90711	-2.84806	-2.14063	-1.35965	-2.03957	-1.54421	-2.92399	-1.92323	-2.53652	-1.36352	-2.58594	-0.473515	-2.5504
rINS	-1.84638	-1.6314	-2.21844	-2.53459	-0.846304	-2.95168	-0.44401	-4.22915	-1.75742	-1.67382	-2.41888	-2.61937	-2.68395	0	-1.66931	-2.56385	-1.99177	-2.33025	-2.36833	-0.409494	-1.85034	-1.37168	-1.18774	-1.82245	-2.45742	-0.930343	-0.414259	-0.752527
lLTL	-3.28087	-3.60757	-2.48071	-3.12593	-2.27329	-4.82502	-3.30668	-2.47423	-1.64917	-0.400408	-3.63361	-0.849303	-0.731429	-1.66931	0	-1.02191	-2.73983	-2.48461	-2.45802	-2.02772	-1.02464	-0.815294	-2.46031	-2.84667	-2.9095	-1.4999	-1.96367	-1.72701
rLTL	-2.74987	-0.592419	-2.77823	-1.01275	-0.972888	-2.26796	-1.35139	-2.09337	-0.908815	-0.905857	0.0418339	-2.24467	-1.90711	-2.56385	-1.02191	0	0.0474112	-0.952706	-1.97497	3.9492	-0.808639	0.588062	-3.7962	-0.136678	-2.04652	1.03546	-1.78954	1.62083
lACC	-3.37649	-1.61781	-2.61493	-2.26705	-3.35657	-2.95	-2.12857	-0.746416	-0.860751	-1.23772	-0.524251	-0.209763	-2.84806	-1.99177	-2.73983	0.0474112	0	-1.96013	-1.34063	-2.15837	-2.64508	-3.10147	-2.66522	-1.96403	-2.76533	-2.65515	-1.12097	-2.77265
rACC	-3.44035	-3.35668	-3.23331	-3.28704	-3.98739	-4.36622	-1.68847	-3.35623	-0.495767	-2.36354	-1.50786	-2.1316	-2.14063	-2.33025	-2.48461	-0.952706	-1.96013	0	-1.6588	-1.43169	-2.94704	-2.35309	-3.25639	-2.28085	-3.8959	-2.83355	-2.80353	-2.40043
lPCC	-1.75562	-2.78208	-3.2764	-4.33379	-1.04776	-3.48618	-1.82032	-2.16436	-0.514386	-1.94681	-1.05154	-1.75302	-1.35965	-2.36833	-2.45802	-1.97497	-1.34063	-1.6588	0	-2.87123	-1.35328	-2.41781	-0.257673	-2.83952	-0.0400241	-0.474107	0.0109018	-1.02671
rPCC	-2.23159	1.20362	-2.12102	-0.639191	-1.80332	-0.528473	-2.4926	-3.15149	-2.09416	-1.21439	-1.47632	-2.30406	-2.03957	-0.409494	-2.02772	3.9492	-2.15837	-1.43169	-2.87123	0	-2.45559	-2.42423	-0.201573	0.459984	-3.25657	1.13223	-1.3861	1.4076
lPHG	-4.21207	-3.08551	-3.10369	-2.51993	-3.1491	-5.10016	-2.71827	-2.84326	-1.63339	-1.17424	-1.91083	-2.06396	-1.54421	-1.85034	-1.02464	-0.808639	-2.64508	-2.94704	-1.35328	-2.45559	0	-0.481948	-2.77947	-2.28615	-2.6839	-2.14483	-2.54427	-1.70299
rPHG	-4.99473	-2.42615	-3.63266	-3.83356	-4.11723	-5.15795	-3.06195	-3.22978	-3.10743	-1.96649	-1.30766	-1.96093	-2.92399	-1.37168	-0.815294	0.588062	-3.10147	-2.35309	-2.41781	-2.42423	-0.481948	0	-4.26223	-2.27463	-3.18835	-2.28886	-2.45648	-2.2951
lIPL	-2.94703	-2.14615	-2.84943	-3.14756	-1.97065	-3.78234	-3.26127	-1.21675	-2.40102	-1.64694	-1.65245	-2.84726	-1.92323	-1.18774	-2.46031	-3.7962	-2.66522	-3.25639	-0.257673	-0.201573	-2.77947	-4.26223	0	-2.21708	-0.097848	-1.21215	1.53299	-1.71955
rIPL	-2.5972	0.881419	-2.61391	-3.46024	-1.3725	-2.83291	-1.66885	-4.54214	-2.09842	-2.43809	-2.3083	-2.86469	-2.53652	-1.82245	-2.84667	-0.136678	-1.96403	-2.28085	-2.83952	0.459984	-2.28615	-2.27463	-2.21708	0	-3.03891	0.823675	-1.63503	0.537775
lFLC	-2.2298	-2.05789	-2.20042	-5.97858	-2.27645	-2.63417	-3.83779	-2.13554	-1.98327	-1.71985	-2.38231	-2.60943	-1.36352	-2.45742	-2.9095	-2.04652	-2.76533	-3.8959	-0.0400241	-3.25657	-2.6839	-3.18835	-0.097848	-3.03891	0	-3.19137	-3.49774	-2.8552
rFLC	-2.17106	4.68378	-0.586441	-0.97678	-1.882	-0.235661	-2.23543	-3.17896	-1.67067	-1.77399	-2.21433	-3.61737	-2.58594	-0.930343	-1.4999	1.03546	-2.65515	-2.83355	-0.474107	1.13223	-2.14483	-2.28886	-1.21215	0.823675	-3.19137	0	-1.45761	-0.120213
lPVC	0.0693662	0.720237	-2.1307	-0.512206	-0.912024	-1.12716	-2.7409	-2.63955	-0.925903	-0.223532	-0.381925	-2.69832	-0.473515	-0.414259	-1.96367	-1.78954	-1.12097	-2.80353	0.0109018	-1.3861	-2.54427	-2.45648	1.53299	-1.63503	-3.49774	-1.45761	0	-1.82461
rPVC	-1.5272	4.83429	-0.990238	-1.04463	-1.19375	-0.173629	-2.51477	-2.87858	-1.51225	-1.31206	-1.39845	-4.36822	-2.5504	-0.752527	-1.72701	1.62083	-2.77265	-2.40043	-1.02671	1.4076	-1.70299	-2.2951	-1.71955	0.537775	-2.8552	-0.120213	-1.82461	0
GAMMA	lSMA	rSMA	lSPL	rSPL	lSFC	rSFC	lAFC	rAFC	lOFC	rOFC	lLFC	rLFC	lINS	rINS	lLTL	rLTL	lACC	rACC	lPCC	rPCC	lPHG	rPHG	lIPL	rIPL	lFLC	rFLC	lPVC	rPVC
lSMA	0	-2.87316	-3.16461	-3.24795	-1.46612	-1.78196	-1.23869	-1.49055	-1.39662	-1.59245	-1.07747	-1.65065	-2.49394	-4.04174	-1.23094	-3.92158	-1.36825	-1.33263	-2.19557	-2.16385	-2.13901	-2.53304	-2.06428	-3.8689	-2.9731	-3.46484	-2.10119	-2.85571
rSMA	-2.87316	0	-3.23063	-1.81447	-2.75471	-3.12509	-2.87327	-2.77474	-3.67734	-3.87815	-3.60234	-1.88799	-2.3572	-1.452	-2.9636	0.0104658	-2.43363	-2.28519	-2.65697	-3.9949	-3.50893	-2.13934	-2.42399	-1.53243	-2.83487	-1.33475	-1.32567	-0.813521
lSPL	-3.16461	-3.23063	0	-4.05289	-3.30931	-2.99684	-3.04095	-2.98574	-3.47636	-3.31485	-2.62732	-2.95818	-2.08577	-2.8294	-2.6369	-3.74345	-2.45898	-2.98065	-3.64117	-1.66501	-2.75712	-3.33956	-2.2745	-3.50779	-1.41888	-1.74436	-1.36007	-2.18127
rSPL	-3.24795	-1.81447	-4.05289	0	-3.93401	-2.78549	-2.49045	-2.74355	-3.37738	-2.84515	-2.88365	-2.45184	-2.24647	-2.75938	-3.14817	0.553816	-2.41186	-2.32313	-3.64185	-0.336818	-2.49862	-3.1832	-2.75669	-2.91475	-0.973106	-0.359095	2.17667	-0.33645
lSFC	-1.46612	-2.75471	-3.30931	-3.93401	0	-0.878668	-1.72552	-1.50199	-1.62914	-1.58631	-1.61889	-2.10522	-2.29175	-4.68472	-1.95347	-3.32332	-1.01264	0.162357	-2.2761	-2.12394	-2.66148	-2.62906	-2.909	-4.12812	-3.49421	-3.40306	-1.86502	-2.3556
rSFC	-1.78196	-3.12509	-2.99684	-2.78549	-0.878668	0	-1.33529	-0.702413	-1.1815	-2.0636	-1.74381	-1.28263	-2.36815	-2.53509	-2.23768	-3.33062	-0.281764	-0.592219	-2.40105	-3.14577	-2.45451	-3.25202	-3.21817	-3.41616	-3.71781	-2.9098	-3.01245	-2.96745
lAFC	-1.23869	-2.87327	-3.04095	-2.49045	-1.72552	-1.33529	0	-0.889726	0.151404	-1.52939	-1.38139	-2.27178	-2.31234	-1.5332	-2.27846	-2.65586	-1.79009	-1.13823	-2.02725	-2.39789	-1.93736	-2.77332	-2.37459	-2.35861	-3.48738	-3.75992	-2.60228	-3.38031
rAFC	-1.49055	-2.77474	-2.98574	-2.74355	-1.50199	-0.702413	-0.889726	0	-1.30645	-1.67557	-0.936743	-2.41187	-1.91071	-3.09418	-1.83	-1.67247	-1.14669	-1.49076	-2.02951	-3.47436	-2.42694	-2.96384	-2.4352	-4.48993	-3.84508	-3.85321	-3.00707	-3.99388
lOFC	-1.39662	-3.67734	-3.47636	-3.37738	-1.62914	-1.1815	0.151404	-1.30645	0	-2.78989	-0.366601	-1.86154	-2.32311	-2.55671	-1.59636	-2.59018	-1.42756	-1.89164	-1.29205	-1.99551	-2.1696	-5.21129	-2.70071	-3.39378	-3.68657	-3.36764	-1.66334	-2.6995
rOFC	-1.59245	-3.87815	-3.31485	-2.84515	-1.58631	-2.0636	-1.52939	-1.67557	-2.78989	0	-0.216642	-2.09992	-2.09139	-1.10443	-1.21636	-1.31709	-1.7587	-1.33813	-1.91827	-1.79824	-1.64582	-1.58953	-1.67778	-4.02334	-4.68554	-2.93098	-1.95069	-2.29177
lLFC	-1.07747	-3.60234	-2.62732	-2.88365	-1.61889	-1.74381	-1.38139	-0.936743	-0.366601	-0.216642	0	-1.61752	-2.93593	-0.118921	-1.63908	-2.84475	-1.28079	-1.06118	-1.91193	-2.46569	-1.2432	-1.72145	-2.25413	-2.39061	-3.30822	-3.71008	-1.84572	-2.41009
rLFC	-1.65065	-1.88799	-2.95818	-2.45184	-2.10522	-1.28263	-2.27178	-2.41187	-1.86154	-2.09992	-1.61752	0	-3.69955	-2.48094	-2.91759	-2.895	-1.82227	-1.59108	-2.93774	-4.00049	-2.91866	-3.4079	-3.03384	-4.52926	-3.47132	-3.88522	-3.08142	-4.16906
lINS	-2.49394	-2.3572	-2.08577	-2.24647	-2.29175	-2.36815	-2.31234	-1.91071	-2.32311	-2.09139	-2.93593	-3.69955	0	-3.5112	-2.45718	-5.69596	-1.95608	-1.73849	-1.96934	-4.49758	-2.44996	-4.90796	-2.38017	-3.83363	-4.31787	-6.35006	-2.85207	-4.94263
rINS	-4.04174	-1.452	-2.8294	-2.75938	-4.68472	-2.53509	-1.5332	-3.09418	-2.55671	-1.10443	-0.118921	-2.48094	-3.5112	0	-2.6307	-2.02108	-1.91887	-2.85245	-2.64302	-1.80892	-2.59523	-1.90158	-3.0221	-2.89805	-6.39809	-2.51309	-4.19894	-3.23058
lLTL	-1.23094	-2.9636	-2.6369	-3.14817	-1.95347	-2.23768	-2.27846	-1.83	-1.59636	-1.21636	-1.63908	-2.91759	-2.45718	-2.6307	0	-5.09244	-1.9541	-1.89678	-1.54519	-3.6582	-3.1456	-3.35647	-2.51552	-4.79891	-4.94975	-3.45797	-3.29047	-2.81498
rLTL	-3.92158	0.0104658	-3.74345	0.553816	-3.32332	-3.33062	-2.65586	-1.67247	-2.59018	-1.31709	-2.84475	-2.895	-5.69596	-2.02108	-5.09244	0	0.213251	-0.742004	-3.11165	-1.32698	-3.04528	0.320318	-3.69413	1.67409	-5.21133	-2.65197	-3.84816	-2.46683
lACC	-1.36825	-2.43363	-2.45898	-2.41186	-1.01264	-0.281764	-1.79009	-1.14669	-1.42756	-1.7587	-1.28079	-1.82227	-1.95608	-1.91887	-1.9541	0.213251	0	-1.50166	-1.90602	-1.52613	-1.44708	-0.436593	-2.2533	-3.33054	-4.04837	-4.20419	-1.20993	-3.66557
rACC	-1.33263	-2.28519	-2.98065	-2.32313	0.162357	-0.592219	-1.13823	-1.49076	-1.89164	-1.33813	-1.06118	-1.59108	-1.73849	-2.85245	-1.89678	-0.742004	-1.50166	0	-1.52483	-0.342283	-1.76965	0.067332	-3.02248	-2.80765	-4.58411	-2.45774	-1.40339	-1.68837
lPCC	-2.19557	-2.65697	-3.64117	-3.64185	-2.2761	-2.40105	-2.02725	-2.02951	-1.29205	-1.91827	-1.91193	-2.93774	-1.96934	-2.64302	-1.54519	-3.11165	-1.90602	-1.52483	0	-2.87729	-1.39165	-2.56173	-0.912647	-2.91951	-2.2265	-1.76493	-2.32532	-2.87914
rPCC	-2.16385	-3.9949	-1.66501	-0.336818	-2.12394	-3.14577	-2.39789	-3.47436	-1.99551	-1.79824	-2.46569	-4.00049	-4.49758	-1.80892	-3.6582	-1.32698	-1.52613	-0.342283	-2.87729	0	-3.44024	-3.07536	-2.24483	-1.04516	-4.15242	0.519298	-3.47908	0.438003
lPHG	-2.13901	-3.50893	-2.75712	-2.49862	-2.66148	-2.45451	-1.93736	-2.42694	-2.1696	-1.64582	-1.2432	-2.91866	-2.44996	-2.59523	-3.1456	-3.04528	-1.44708	-1.76965	-1.39165	-3.44024	0	-2.52974	-2.08183	-3.27167	-4.38574	-3.11719	-3.56156	-2.695
rPHG	-2.53304	-2.13934	-3.33956	-3.1832	-2.62906	-3.25202	-2.77332	-2.96384	-5.21129	-1.58953	-1.72145	-3.4079	-4.90796	-1.90158	-3.35647	0.320318	-0.436593	0.067332	-2.56173	-3.07536	-2.52974	0	-2.98988	-3.29943	-6.24511	-3.70673	-4.33973	-3.57632
lIPL	-2.06428	-2.42399	-2.2745	-2.75669	-2.909	-3.21817	-2.37459	-2.4352	-2.70071	-1.67778	-2.25413	-3.03384	-2.38017	-3.0221	-2.51552	-3.69413	-2.2533	-3.02248	-0.912647	-2.24483	-2.08183	-2.98988	0	-2.83132	-0.736284	-2.30903	-0.391709	-2.71339
rIPL	-3.8689	-1.53243	-3.50779	-2.91475	-4.12812	-3.41616	-2.35861	-4.48993	-3.39378	-4.02334	-2.39061	-4.52926	-3.83363	-2.89805	-4.79891	1.67409	-3.33054	-2.80765	-2.91951	-1.04516	-3.27167	-3.29943	-2.83132	0	-3.26511	-0.334159	-2.09432	-0.221053
lFLC	-2.9731	-2.83487	-1.41888	-0.973106	-3.49421	-3.71781	-3.48738	-3.84508	-3.68657	-4.68554	-3.30822	-3.47132	-4.31787	-6.39809	-4.94975	-5.21133	-4.04837	-4.58411	-2.2265	-4.15242	-4.38574	-6.24511	-0.736284	-3.26511	0	-2.66132	-1.79215	-3.48336
rFLC	-3.46484	-1.33475	-1.74436	-0.359095	-3.40306	-2.9098	-3.75992	-3.85321	-3.36764	-2.93098	-3.71008	-3.88522	-6.35006	-2.51309	-3.45797	-2.65197	-4.20419	-2.45774	-1.76493	0.519298	-3.11719	-3.70673	-2.30903	-0.334159	-2.66132	0	-1.52215	0.692971
lPVC	-2.10119	-1.32567	-1.36007	2.17667	-1.86502	-3.01245	-2.60228	-3.00707	-1.66334	-1.95069	-1.84572	-3.08142	-2.85207	-4.19894	-3.29047	-3.84816	-1.20993	-1.40339	-2.32532	-3.47908	-3.56156	-4.33973	-0.391709	-2.09432	-1.79215	-1.52215	0	-1.91982
rPVC	-2.85571	-0.813521	-2.18127	-0.33645	-2.3556	-2.96745	-3.38031	-3.99388	-2.6995	-2.29177	-2.41009	-4.16906	-4.94263	-3.23058	-2.81498	-2.46683	-3.66557	-1.68837	-2.87914	0.438003	-2.695	-3.57632	-2.71339	-0.221053	-3.48336	0.692971	-1.91982	0
	lSMA	rSMA	lSPL	rSPL	lSFC	rSFC	lAFC	rAFC	lOFC	rOFC	lLFC	rLFC	lINS	rINS	lLTL	rLTL	lACC	rACC	lPCC	rPCC	lPHG	rPHG	lIPL	rIPL	lFLC	rFLC	lPVC	rPVC

## Sheet: 78 HV vs. 25 SDD
DELTA	lSMA	rSMA	lSPL	rSPL	lSFC	rSFC	lAFC	rAFC	lOFC	rOFC	lLFC	rLFC	lINS	rINS	lLTL	rLTL	lACC	rACC	lPCC	rPCC	lPHG	rPHG	lIPL	rIPL	lFLC	rFLC	lPVC	rPVC
lSMA	0	-1.00433	-0.34551	-0.909175	-1.38371	0.817336	-0.511001	-0.667244	-0.693927	0.151993	-1.60354	-0.0147258	0.813133	-0.0472901	0.301294	-2.99036	-1.78931	-0.955174	0.903291	-3.6513	0.101003	-1.39729	0.277823	-2.29308	-0.82891	-3.4728	-2.28303	-2.84092		threshold 3.485124 (p2-tailed < .0001)
rSMA	-1.00433	0	-0.628275	-1.84305	-2.33785	-0.0231448	-0.565633	-2.11703	-2.17819	-3.68388	-0.093681	-0.516809	-1.96873	-3.23909	-2.91952	-2.84633	-2.75263	-4.83265	-2.63187	-2.9713	-2.61904	-4.06032	-0.163687	-1.63432	-0.666432	-2.60156	-0.126786	-2.19056
lSPL	-0.34551	-0.628275	0	-1.29569	0.598534	0.4284	-0.750505	-1.87841	-1.71071	-2.50308	-1.30704	0.252475	-0.181705	-0.708993	-2.07641	-2.97386	-2.73261	-2.38464	-2.10538	-2.88969	-0.788145	-2.54263	-0.0913571	-2.27831	-1.15029	-2.40993	-2.30384	-2.41054
rSPL	-0.909175	-1.84305	-1.29569	0	-1.19818	0.30409	0.290113	-1.30969	-1.18427	-2.49305	-1.05277	-1.96878	-1.89186	-1.95843	-1.40249	-1.52507	-1.4383	-1.42025	-1.40169	-2.07943	-1.69568	-2.85536	-1.51151	-2.42886	-1.3165	-1.71091	-2.36067	-0.846199
lSFC	-1.38371	-2.33785	0.598534	-1.19818	0	1.24605	0.242233	-0.375547	0.361248	0.664679	-0.874429	0.604672	0.880358	1.13511	0.471989	-3.19603	-0.30153	0.890565	1.69506	-3.67104	0.0331601	-0.374816	0.377218	-0.860909	-1.42701	-3.05325	-1.24157	-3.12421
rSFC	0.817336	-0.0231448	0.4284	0.30409	1.24605	0	0.211244	0.108467	-0.751072	0.966156	0.509693	1.23036	0.835544	1.01033	-0.331085	-0.927466	0.782948	-0.858154	0.291354	-1.94918	1.70257	0.883065	2.02244	0.864086	-0.445019	-1.79074	0.215401	-2.02711
lAFC	-0.511001	-0.565633	-0.750505	0.290113	0.242233	0.211244	0	-0.211161	-0.165731	-0.860257	1.28528	-1.1782	-2.08786	-0.71724	-0.557584	-3.20101	0.0981362	0.483811	-0.131001	-4.60855	-0.894064	-0.265587	1.23454	-1.66845	-3.5215	-3.63095	-3.89139	-4.38407
rAFC	-0.667244	-2.11703	-1.87841	-1.30969	-0.375547	0.108467	-0.211161	0	-0.802147	-0.52206	-1.35292	-0.298768	-0.767861	-1.1346	-0.0327385	-3.20487	-0.857955	-0.197104	0.399686	-3.88139	-0.771577	0.75532	-0.69495	-2.46658	-3.90121	-4.3259	-4.66127	-4.30047
lOFC	-0.693927	-2.17819	-1.71071	-1.18427	0.361248	-0.751072	-0.165731	-0.802147	0	0.375213	0.867442	-0.34358	-0.818874	0.17281	-0.93377	-4.1529	-0.186307	-0.453258	0.251727	-2.63331	-0.316609	-1.2695	-0.378874	-1.14129	-3.44323	-1.79842	-1.95826	-2.20206
rOFC	0.151993	-3.68388	-2.50308	-2.49305	0.664679	0.966156	-0.860257	-0.52206	0.375213	0	-1.36217	0.164875	-1.8495	-0.800004	-2.53167	-4.13771	-0.589452	-0.45226	0.189471	-4.5201	-1.42627	0.00243618	-0.888631	-2.73064	-4.87304	-4.27478	-3.94245	-4.685
lLFC	-1.60354	-0.093681	-1.30704	-1.05277	-0.874429	0.509693	1.28528	-1.35292	0.867442	-1.36217	0	-0.623395	-1.47711	-1.86862	0.905264	-3.42552	-1.22338	-0.38973	-0.37366	-5.56799	-1.06414	-0.0962359	-2.03355	-2.59263	-4.35047	-3.96744	-5.20058	-5.07461
rLFC	-0.0147258	-0.516809	0.252475	-1.96878	0.604672	1.23036	-1.1782	-0.298768	-0.34358	0.164875	-0.623395	0	-0.838674	-0.14086	-1.21501	-2.72906	-0.903232	0.218927	-0.0215742	-3.31498	-0.26675	0.305974	1.32387	-1.24434	-2.35208	-3.96529	-3.58941	-3.80192
lINS	0.813133	-1.96873	-0.181705	-1.89186	0.880358	0.835544	-2.08786	-0.767861	-0.818874	-1.8495	-1.47711	-0.838674	0	-2.05068	-0.50953	-3.20288	-0.860247	0.129107	-0.159883	-4.43804	-1.16463	-1.45138	-1.08821	-2.57767	-3.98609	-3.81966	-3.50909	-3.80795
rINS	-0.0472901	-3.23909	-0.708993	-1.95843	1.13511	1.01033	-0.71724	-1.1346	0.17281	-0.800004	-1.86862	-0.14086	-2.05068	0	-2.03663	-2.69958	-1.37975	-1.00963	0.00791169	-2.90702	-0.946966	-2.34998	-1.5246	-2.06788	-3.15322	-3.54599	-2.6463	-3.61376
lLTL	0.301294	-2.91952	-2.07641	-1.40249	0.471989	-0.331085	-0.557584	-0.0327385	-0.93377	-2.53167	0.905264	-1.21501	-0.50953	-2.03663	0	-5.16267	0.130648	-0.061229	0.268037	-5.25311	-2.87633	-1.86468	-2.10385	-3.15419	-5.09976	-3.74287	-4.75887	-4.79082
rLTL	-2.99036	-2.84633	-2.97386	-1.52507	-3.19603	-0.927466	-3.20101	-3.20487	-4.1529	-4.13771	-3.42552	-2.72906	-3.20288	-2.69958	-5.16267	0	-3.45929	-2.74833	-3.1403	-2.40231	-4.61177	-3.36594	-3.65363	-0.726573	-4.87005	-2.95648	-4.70411	-3.07585
lACC	-1.78931	-2.75263	-2.73261	-1.4383	-0.30153	0.782948	0.0981362	-0.857955	-0.186307	-0.589452	-1.22338	-0.903232	-0.860247	-1.37975	0.130648	-3.45929	0	-1.31238	0.537187	-5.18928	0.312109	-0.0762994	-0.468359	-1.73864	-4.22956	-3.66336	-4.70864	-4.83464
rACC	-0.955174	-4.83265	-2.38464	-1.42025	0.890565	-0.858154	0.483811	-0.197104	-0.453258	-0.45226	-0.38973	0.218927	0.129107	-1.00963	-0.061229	-2.74833	-1.31238	0	1.12782	-4.66759	0.213296	0.315721	-1.86464	-1.34946	-4.14739	-3.78269	-4.17672	-4.64363
lPCC	0.903291	-2.63187	-2.10538	-1.40169	1.69506	0.291354	-0.131001	0.399686	0.251727	0.189471	-0.37366	-0.0215742	-0.159883	0.00791169	0.268037	-3.1403	0.537187	1.12782	0	-3.5537	-0.280334	-0.478908	-0.352783	-3.08644	-3.77067	-3.88564	-3.1498	-3.63569
rPCC	-3.6513	-2.9713	-2.88969	-2.07943	-3.67104	-1.94918	-4.60855	-3.88139	-2.63331	-4.5201	-5.56799	-3.31498	-4.43804	-2.90702	-5.25311	-2.40231	-5.18928	-4.66759	-3.5537	0	-5.21943	-6.46047	-3.97942	-0.791286	-4.89034	-3.4552	-4.25493	-3.49321
lPHG	0.101003	-2.61904	-0.788145	-1.69568	0.0331601	1.70257	-0.894064	-0.771577	-0.316609	-1.42627	-1.06414	-0.26675	-1.16463	-0.946966	-2.87633	-4.61177	0.312109	0.213296	-0.280334	-5.21943	0	-1.20004	-0.191458	-2.55841	-4.66851	-4.43872	-6.03416	-4.70918
rPHG	-1.39729	-4.06032	-2.54263	-2.85536	-0.374816	0.883065	-0.265587	0.75532	-1.2695	0.00243618	-0.0962359	0.305974	-1.45138	-2.34998	-1.86468	-3.36594	-0.0762994	0.315721	-0.478908	-6.46047	-1.20004	0	-1.24245	-3.82659	-5.36356	-5.05829	-5.67516	-6.60797
lIPL	0.277823	-0.163687	-0.0913571	-1.51151	0.377218	2.02244	1.23454	-0.69495	-0.378874	-0.888631	-2.03355	1.32387	-1.08821	-1.5246	-2.10385	-3.65363	-0.468359	-1.86464	-0.352783	-3.97942	-0.191458	-1.24245	0	-2.31443	-1.09491	-3.52168	-1.05974	-3.31522
rIPL	-2.29308	-1.63432	-2.27831	-2.42886	-0.860909	0.864086	-1.66845	-2.46658	-1.14129	-2.73064	-2.59263	-1.24434	-2.57767	-2.06788	-3.15419	-0.726573	-1.73864	-1.34946	-3.08644	-0.791286	-2.55841	-3.82659	-2.31443	0	-2.67729	-2.25175	-2.05111	-2.7413
lFLC	-0.82891	-0.666432	-1.15029	-1.3165	-1.42701	-0.445019	-3.5215	-3.90121	-3.44323	-4.87304	-4.35047	-2.35208	-3.98609	-3.15322	-5.09976	-4.87005	-4.22956	-4.14739	-3.77067	-4.89034	-4.66851	-5.36356	-1.09491	-2.67729	0	-4.9147	-3.34685	-5.66214
rFLC	-3.4728	-2.60156	-2.40993	-1.71091	-3.05325	-1.79074	-3.63095	-4.3259	-1.79842	-4.27478	-3.96744	-3.96529	-3.81966	-3.54599	-3.74287	-2.95648	-3.66336	-3.78269	-3.88564	-3.4552	-4.43872	-5.05829	-3.52168	-2.25175	-4.9147	0	-3.94751	-3.03571
lPVC	-2.28303	-0.126786	-2.30384	-2.36067	-1.24157	0.215401	-3.89139	-4.66127	-1.95826	-3.94245	-5.20058	-3.58941	-3.50909	-2.6463	-4.75887	-4.70411	-4.70864	-4.17672	-3.1498	-4.25493	-6.03416	-5.67516	-1.05974	-2.05111	-3.34685	-3.94751	0	-4.88116
rPVC	-2.84092	-2.19056	-2.41054	-0.846199	-3.12421	-2.02711	-4.38407	-4.30047	-2.20206	-4.685	-5.07461	-3.80192	-3.80795	-3.61376	-4.79082	-3.07585	-4.83464	-4.64363	-3.63569	-3.49321	-4.70918	-6.60797	-3.31522	-2.7413	-5.66214	-3.03571	-4.88116	0
THETA	lSMA	rSMA	lSPL	rSPL	lSFC	rSFC	lAFC	rAFC	lOFC	rOFC	lLFC	rLFC	lINS	rINS	lLTL	rLTL	lACC	rACC	lPCC	rPCC	lPHG	rPHG	lIPL	rIPL	lFLC	rFLC	lPVC	rPVC
lSMA	0	-1.82658	-1.05635	-3.50792	-0.207133	-0.208526	-0.307674	-0.755546	-0.38036	0.30359	-1.03673	-0.336206	-1.149	-3.48504	-0.34232	-2.57309	-0.891426	0.101453	-0.825842	-3.85483	-1.1519	-1.67262	0.394521	-4.61866	-2.0727	-2.75723	-1.7631	-2.66249
rSMA	-1.82658	0	-1.30587	-1.78951	-1.61433	-1.74174	-0.730054	0.534024	-2.53324	-1.15241	-1.56988	-0.631172	-2.56768	-2.26575	-1.8822	-1.91378	-1.73684	-2.91976	-2.51843	-1.22322	-0.974151	-2.52777	-1.35676	-0.739113	-2.54738	-1.14274	-1.40164	-0.193688
lSPL	-1.05635	-1.30587	0	-2.11614	0.271348	-1.48978	0.229611	-0.754865	-0.454781	-0.211429	-1.25141	-0.30809	-1.29473	-2.29269	-1.64462	-3.25268	-1.39854	-0.782922	-3.29867	-5.51746	-1.78699	-2.97515	-1.47312	-3.22611	-1.90161	-3.02818	-3.31967	-2.79846
rSPL	-3.50792	-1.78951	-2.11614	0	-1.18992	-1.13798	1.19417	-0.76051	-0.291769	-0.634787	-3.448	-0.452477	-3.28624	-2.23804	-2.00145	-0.717934	-1.68776	-1.06376	-2.62288	-1.83123	-2.96544	-3.2845	-2.74557	-2.24002	-3.60391	-1.0839	-3.75221	0.45395
lSFC	-0.207133	-1.61433	0.271348	-1.18992	0	-0.0645187	-0.194926	-0.509717	0.0361632	0.042762	-0.569407	-0.167367	0.326929	-1.65249	-0.272096	0.180596	-0.319142	0.488814	-0.733541	-3.92085	-0.0675924	-0.37062	0.321108	-2.94772	-2.66056	-2.45159	-1.24454	-3.24016
rSFC	-0.208526	-1.74174	-1.48978	-1.13798	-0.0645187	0	-0.85369	-0.287367	0.145514	0.785379	1.08236	-0.0403315	-0.919095	0.686741	-1.32365	-1.10859	-0.500397	-0.20314	0.289477	0.192442	0.128242	1.87303	0.0901944	-0.650838	-2.02964	-1.49259	-1.30935	-1.1383
lAFC	-0.307674	-0.730054	0.229611	1.19417	-0.194926	-0.85369	0	0.443194	0.537801	0.0919916	0.683607	-2.07714	-2.38609	-0.695858	0.0342024	-2.42498	1.71118	1.01578	1.97077	-2.08015	0.118793	-1.09877	1.0452	-1.09182	-2.34369	-2.05692	-3.40678	-3.20149
rAFC	-0.755546	0.534024	-0.754865	-0.76051	-0.509717	-0.287367	0.443194	0	0.390799	-0.223054	0.662442	-0.234329	-1.39041	-1.93859	0.473043	-0.85815	0.376858	-0.141505	1.21985	-2.73875	0.104612	-1.44478	-0.52031	-2.48029	-1.82933	-1.95567	-2.2804	-2.84934
lOFC	-0.38036	-2.53324	-0.454781	-0.291769	0.0361632	0.145514	0.537801	0.390799	0	-0.886079	-0.687822	-1.40182	-2.29123	-1.74581	-1.50585	-2.84519	1.34605	1.43374	1.51426	-1.88121	0.0500845	-1.15503	-0.811315	-1.64072	-2.19224	-2.21631	-2.93366	-2.3781
rOFC	0.30359	-1.15241	-0.211429	-0.634787	0.042762	0.785379	0.0919916	-0.223054	-0.886079	0	0.356727	0.531417	-1.38024	-0.218809	-0.629508	-0.481422	0.817532	1.65366	1.43487	-3.32956	0.998251	1.5984	-0.415912	-2.24794	-2.29355	-2.51579	-2.74191	-3.71597
lLFC	-1.03673	-1.56988	-1.25141	-3.448	-0.569407	1.08236	0.683607	0.662442	-0.687822	0.356727	0	-1.33144	-0.902945	-1.61193	1.5428	-3.12819	1.55385	1.68037	0.141296	-3.14954	0.0299546	-0.520014	-0.997956	-3.97797	-4.43493	-3.45467	-5.60974	-3.63205
rLFC	-0.336206	-0.631172	-0.30809	-0.452477	-0.167367	-0.0403315	-2.07714	-0.234329	-1.40182	0.531417	-1.33144	0	-1.96026	-0.439067	-2.58335	-1.82495	0.035993	0.168771	0.0680023	-2.02837	0.839094	0.0592699	-0.989745	-0.583299	-1.36562	-3.73248	-1.74806	-4.60351
lINS	-1.149	-2.56768	-1.29473	-3.28624	0.326929	-0.919095	-2.38609	-1.39041	-2.29123	-1.38024	-0.902945	-1.96026	0	-3.41081	-1.89356	-3.72132	-0.856114	-1.07445	-1.82825	-5.38536	-1.26672	-1.69472	-0.0876715	-4.07666	-4.04999	-4.04451	-3.4009	-4.1805
rINS	-3.48504	-2.26575	-2.29269	-2.23804	-1.65249	0.686741	-0.695858	-1.93859	-1.74581	-0.218809	-1.61193	-0.439067	-3.41081	0	-3.47708	-0.694244	-2.60061	-2.02458	-2.0662	-4.0262	-2.87939	-4.68317	-3.61581	-2.41606	-3.82252	-3.72633	-2.99736	-4.04667
lLTL	-0.34232	-1.8822	-1.64462	-2.00145	-0.272096	-1.32365	0.0342024	0.473043	-1.50585	-0.629508	1.5428	-2.58335	-1.89356	-3.47708	0	-5.88872	-0.394585	-0.731976	-0.119356	-4.63563	-1.9328	-1.3998	-0.624993	-3.63933	-4.54908	-4.26778	-5.65641	-5.04593
rLTL	-2.57309	-1.91378	-3.25268	-0.717934	0.180596	-1.10859	-2.42498	-0.85815	-2.84519	-0.481422	-3.12819	-1.82495	-3.72132	-0.694244	-5.88872	0	-2.24782	-2.77085	-2.24187	-0.245073	-2.20809	-1.31943	-4.48789	-0.376509	-3.58805	-1.16095	-3.68928	-0.368696
lACC	-0.891426	-1.73684	-1.39854	-1.68776	-0.319142	-0.500397	1.71118	0.376858	1.34605	0.817532	1.55385	0.035993	-0.856114	-2.60061	-0.394585	-2.24782	0	1.81896	0.228602	-3.98023	2.21922	1.7109	-1.09043	-3.98232	-3.94551	-3.66479	-3.7165	-4.41099
rACC	0.101453	-2.91976	-0.782922	-1.06376	0.488814	-0.20314	1.01578	-0.141505	1.43374	1.65366	1.68037	0.168771	-1.07445	-2.02458	-0.731976	-2.77085	1.81896	0	0.520472	-4.10768	1.20683	1.20802	-0.41923	-4.03637	-3.81817	-3.98457	-3.51862	-5.29651
lPCC	-0.825842	-2.51843	-3.29867	-2.62288	-0.733541	0.289477	1.97077	1.21985	1.51426	1.43487	0.141296	0.0680023	-1.82825	-2.0662	-0.119356	-2.24187	0.228602	0.520472	0	-4.62204	-0.861311	-1.64441	-1.07576	-3.6705	-3.6502	-4.75194	-2.99795	-4.00443
rPCC	-3.85483	-1.22322	-5.51746	-1.83123	-3.92085	0.192442	-2.08015	-2.73875	-1.88121	-3.32956	-3.14954	-2.02837	-5.38536	-4.0262	-4.63563	-0.245073	-3.98023	-4.10768	-4.62204	0	-4.56624	-5.83426	-5.11935	0.463251	-4.65966	-2.40461	-4.15708	-1.53069
lPHG	-1.1519	-0.974151	-1.78699	-2.96544	-0.0675924	0.128242	0.118793	0.104612	0.0500845	0.998251	0.0299546	0.839094	-1.26672	-2.87939	-1.9328	-2.20809	2.21922	1.20683	-0.861311	-4.56624	0	-1.14822	-1.17725	-3.92714	-3.93634	-3.07988	-3.9119	-3.01099
rPHG	-1.67262	-2.52777	-2.97515	-3.2845	-0.37062	1.87303	-1.09877	-1.44478	-1.15503	1.5984	-0.520014	0.0592699	-1.69472	-4.68317	-1.3998	-1.31943	1.7109	1.20802	-1.64441	-5.83426	-1.14822	0	-2.83271	-5.08844	-4.84956	-3.88825	-5.23934	-5.01111
lIPL	0.394521	-1.35676	-1.47312	-2.74557	0.321108	0.0901944	1.0452	-0.52031	-0.811315	-0.415912	-0.997956	-0.989745	-0.0876715	-3.61581	-0.624993	-4.48789	-1.09043	-0.41923	-1.07576	-5.11935	-1.17725	-2.83271	0	-4.4462	-1.3953	-3.39561	-1.59248	-3.48753
rIPL	-4.61866	-0.739113	-3.22611	-2.24002	-2.94772	-0.650838	-1.09182	-2.48029	-1.64072	-2.24794	-3.97797	-0.583299	-4.07666	-2.41606	-3.63933	-0.376509	-3.98232	-4.03637	-3.6705	0.463251	-3.92714	-5.08844	-4.4462	0	-4.33949	-1.65177	-4.04939	-1.5863
lFLC	-2.0727	-2.54738	-1.90161	-3.60391	-2.66056	-2.02964	-2.34369	-1.82933	-2.19224	-2.29355	-4.43493	-1.36562	-4.04999	-3.82252	-4.54908	-3.58805	-3.94551	-3.81817	-3.6502	-4.65966	-3.93634	-4.84956	-1.3953	-4.33949	0	-6.97025	-4.67946	-6.36723
rFLC	-2.75723	-1.14274	-3.02818	-1.0839	-2.45159	-1.49259	-2.05692	-1.95567	-2.21631	-2.51579	-3.45467	-3.73248	-4.04451	-3.72633	-4.26778	-1.16095	-3.66479	-3.98457	-4.75194	-2.40461	-3.07988	-3.88825	-3.39561	-1.65177	-6.97025	0	-4.7387	-2.69833
lPVC	-1.7631	-1.40164	-3.31967	-3.75221	-1.24454	-1.30935	-3.40678	-2.2804	-2.93366	-2.74191	-5.60974	-1.74806	-3.4009	-2.99736	-5.65641	-3.68928	-3.7165	-3.51862	-2.99795	-4.15708	-3.9119	-5.23934	-1.59248	-4.04939	-4.67946	-4.7387	0	-5.03732
rPVC	-2.66249	-0.193688	-2.79846	0.45395	-3.24016	-1.1383	-3.20149	-2.84934	-2.3781	-3.71597	-3.63205	-4.60351	-4.1805	-4.04667	-5.04593	-0.368696	-4.41099	-5.29651	-4.00443	-1.53069	-3.01099	-5.01111	-3.48753	-1.5863	-6.36723	-2.69833	-5.03732	0
ALPHA	lSMA	rSMA	lSPL	rSPL	lSFC	rSFC	lAFC	rAFC	lOFC	rOFC	lLFC	rLFC	lINS	rINS	lLTL	rLTL	lACC	rACC	lPCC	rPCC	lPHG	rPHG	lIPL	rIPL	lFLC	rFLC	lPVC	rPVC
lSMA	0	0.232863	0.392303	-0.690533	2.55561	1.8634	2.85717	0.214767	-0.402575	-0.419932	0.327957	-0.443985	0.865799	-0.54569	2.60636	-1.61999	0.25624	0.683187	1.96916	-0.858866	-0.0726811	-0.531375	-0.402575	-1.423	-0.315409	-1.91182	-1.59201	-0.544173
rSMA	0.232863	0	1.59236	1.56082	1.3864	2.87693	4.53001	3.67503	3.17009	3.92204	2.74442	2.49845	2.95556	3.28411	2.21384	1.61332	2.58799	0.711788	1.96624	3.25618	4.00447	3.11712	2.62357	1.98674	2.02111	2.23621	1.09723	3.31274
lSPL	0.392303	1.59236	0	-1.37909	1.36142	2.63203	3.11429	2.45106	0.895337	1.61184	1.3709	1.14957	1.36354	-0.344217	2.20519	0.125501	1.43548	1.39552	-0.925822	0.341559	2.28747	0.690897	0.232299	-0.846858	-1.0649	0.785932	-1.11715	0.565985
rSPL	-0.690533	1.56082	-1.37909	0	0.942836	2.48155	1.23261	-0.411753	0.660337	-0.397893	-0.731356	-1.45835	0.0111871	-1.05953	0.143666	0.932882	0.0109917	0.697481	-1.23575	1.93114	-1.10953	-0.624733	-1.38031	1.16234	-1.19127	0.964741	-0.278463	1.89821
lSFC	2.55561	1.3864	1.36142	0.942836	0	0.684742	1.34262	1.13034	-1.10932	-0.207211	1.05724	-0.489547	0.962738	0.118202	5.12304	-0.311952	2.13692	0.445385	2.02842	-0.245054	2.66365	1.42672	2.52549	0.373622	1.13243	0.0544582	0.413595	0.578026
rSFC	1.8634	2.87693	2.63203	2.48155	0.684742	0	0.442222	2.5748	1.58921	2.49783	1.75971	1.67327	2.52074	1.5978	2.28475	1.65786	0.428748	-0.426494	2.98108	1.98999	2.76873	2.11266	2.8162	2.22978	2.49526	1.84746	1.30855	2.03982
lAFC	2.85717	4.53001	3.11429	1.23261	1.34262	0.442222	0	1.83457	0.503976	1.96413	2.30799	2.16039	2.25675	-0.412955	1.86587	0.492153	3.39157	2.51671	2.96905	-0.832933	2.95922	1.52493	2.66856	-0.554621	1.03528	-1.1899	-0.236759	-1.87835
rAFC	0.214767	3.67503	2.45106	-0.411753	1.13034	2.5748	1.83457	0	-0.316806	-0.647506	0.730522	-0.967277	-0.342958	-1.00979	1.88585	0.609853	1.9445	1.62996	1.65678	-0.173438	-0.15015	-0.156468	0.746607	-0.866577	1.17753	-1.01775	-0.136765	-1.16784
lOFC	-0.402575	3.17009	0.895337	0.660337	-1.10932	1.58921	0.503976	-0.316806	0	-0.00407587	1.1727	0.165364	-0.301965	-1.21056	0.473327	-1.71864	-0.335749	0.440901	1.48716	-0.880533	0.623115	-1.58646	1.07076	-0.296064	0.847687	-1.29223	-0.613228	-0.846023
rOFC	-0.419932	3.92204	1.61184	-0.397893	-0.207211	2.49783	1.96413	-0.647506	-0.00407587	0	1.60251	-0.0528558	-0.406641	0.339897	1.22076	-0.337927	0.928231	-0.70212	1.07553	-1.23034	0.169745	-0.289261	0.788503	-0.320206	1.1222	-1.01687	-0.179866	-1.22936
lLFC	0.327957	2.74442	1.3709	-0.731356	1.05724	1.75971	2.30799	0.730522	1.1727	1.60251	0	2.37713	1.12678	-1.40814	1.90546	-0.202307	3.51472	1.86519	0.961812	-1.35652	1.43819	1.63542	0.724198	-1.87868	-0.341022	-2.22279	-2.10468	-2.34023
rLFC	-0.443985	2.49845	1.14957	-1.45835	-0.489547	1.67327	2.16039	-0.967277	0.165364	-0.0528558	2.37713	0	-0.0628036	-1.25752	0.743061	-0.630475	1.8865	1.27326	0.7046	-1.38173	1.42779	-1.0767	0.00943691	-1.32735	-0.384799	-1.76749	-0.549237	-3.14725
lINS	0.865799	2.95556	1.36354	0.0111871	0.962738	2.52074	2.25675	-0.342958	-0.301965	-0.406641	1.12678	-0.0628036	0	-1.54839	0.271279	-1.44557	2.23655	0.810096	1.26729	-1.48059	1.67052	0.0291494	1.14248	-1.29963	0.661825	-1.72399	-0.40175	-1.60458
rINS	-0.54569	3.28411	-0.344217	-1.05953	0.118202	1.5978	-0.412955	-1.00979	-1.21056	0.339897	-1.40814	-1.25752	-1.54839	0	-0.280823	-1.58828	-0.465841	-0.400257	0.88116	-0.206158	-0.0788604	0.0830696	-0.855146	-0.90627	0.712296	-1.32227	0.896639	-0.1716
lLTL	2.60636	2.21384	2.20519	0.143666	5.12304	2.28475	1.86587	1.88585	0.473327	1.22076	1.90546	0.743061	0.271279	-0.280823	0	-0.417169	3.36183	3.18705	2.28633	-0.982531	1.80986	1.4163	1.99416	-0.480607	-0.0949212	-1.43149	-0.948744	-1.47819
rLTL	-1.61999	1.61332	0.125501	0.932882	-0.311952	1.65786	0.492153	0.609853	-1.71864	-0.337927	-0.202307	-0.630475	-1.44557	-1.58828	-0.417169	0	0.0898406	-0.57927	0.156933	1.63083	0.909484	-0.00469188	-1.26028	0.860372	-0.734363	0.791897	-0.234666	1.16425
lACC	0.25624	2.58799	1.43548	0.0109917	2.13692	0.428748	3.39157	1.9445	-0.335749	0.928231	3.51472	1.8865	2.23655	-0.465841	3.36183	0.0898406	0	0.0240578	1.52889	-0.281429	4.00556	1.80385	0.99574	-0.984422	0.694097	-0.909633	-0.832052	-1.38399
rACC	0.683187	0.711788	1.39552	0.697481	0.445385	-0.426494	2.51671	1.62996	0.440901	-0.70212	1.86519	1.27326	0.810096	-0.400257	3.18705	-0.57927	0.0240578	0	1.03923	-0.833283	0.74004	-0.353216	1.22464	0.251086	-0.295417	-0.803767	-1.84868	-0.876573
lPCC	1.96916	1.96624	-0.925822	-1.23575	2.02842	2.98108	2.96905	1.65678	1.48716	1.07553	0.961812	0.7046	1.26729	0.88116	2.28633	0.156933	1.52889	1.03923	0	-0.583727	2.54598	2.46491	0.264121	-0.180001	2.87378	0.213782	0.926762	0.26242
rPCC	-0.858866	3.25618	0.341559	1.93114	-0.245054	1.98999	-0.832933	-0.173438	-0.880533	-1.23034	-1.35652	-1.38173	-1.48059	-0.206158	-0.982531	1.63083	-0.281429	-0.833283	-0.583727	0	-1.17705	-0.424986	-0.543724	3.04548	-1.57519	0.986922	-0.621309	1.25719
lPHG	-0.0726811	4.00447	2.28747	-1.10953	2.66365	2.76873	2.95922	-0.15015	0.623115	0.169745	1.43819	1.42779	1.67052	-0.0788604	1.80986	0.909484	4.00556	0.74004	2.54598	-1.17705	0	1.84665	0.0483456	-1.42876	0.707888	-1.30713	-0.633035	-0.98851
rPHG	-0.531375	3.11712	0.690897	-0.624733	1.42672	2.11266	1.52493	-0.156468	-1.58646	-0.289261	1.63542	-1.0767	0.0291494	0.0830696	1.4163	-0.00469188	1.80385	-0.353216	2.46491	-0.424986	1.84665	0	-1.12454	-1.42976	-0.777442	-1.84461	-1.57958	-1.5003
lIPL	-0.402575	2.62357	0.232299	-1.38031	2.52549	2.8162	2.66856	0.746607	1.07076	0.788503	0.724198	0.00943691	1.14248	-0.855146	1.99416	-1.26028	0.99574	1.22464	0.264121	-0.543724	0.0483456	-1.12454	0	-0.54529	0.444792	-1.39544	-0.403743	-0.806631
rIPL	-1.423	1.98674	-0.846858	1.16234	0.373622	2.22978	-0.554621	-0.866577	-0.296064	-0.320206	-1.87868	-1.32735	-1.29963	-0.90627	-0.480607	0.860372	-0.984422	0.251086	-0.180001	3.04548	-1.42876	-1.42976	-0.54529	0	-0.706846	0.0209091	0.837013	1.29267
lFLC	-0.315409	2.02111	-1.0649	-1.19127	1.13243	2.49526	1.03528	1.17753	0.847687	1.1222	-0.341022	-0.384799	0.661825	0.712296	-0.0949212	-0.734363	0.694097	-0.295417	2.87378	-1.57519	0.707888	-0.777442	0.444792	-0.706846	0	-1.65337	0.470095	-0.450922
rFLC	-1.91182	2.23621	0.785932	0.964741	0.0544582	1.84746	-1.1899	-1.01775	-1.29223	-1.01687	-2.22279	-1.76749	-1.72399	-1.32227	-1.43149	0.791897	-0.909633	-0.803767	0.213782	0.986922	-1.30713	-1.84461	-1.39544	0.0209091	-1.65337	0	-1.83223	-1.62401
lPVC	-1.59201	1.09723	-1.11715	-0.278463	0.413595	1.30855	-0.236759	-0.136765	-0.613228	-0.179866	-2.10468	-0.549237	-0.40175	0.896639	-0.948744	-0.234666	-0.832052	-1.84868	0.926762	-0.621309	-0.633035	-1.57958	-0.403743	0.837013	0.470095	-1.83223	0	-0.372348
rPVC	-0.544173	3.31274	0.565985	1.89821	0.578026	2.03982	-1.87835	-1.16784	-0.846023	-1.22936	-2.34023	-3.14725	-1.60458	-0.1716	-1.47819	1.16425	-1.38399	-0.876573	0.26242	1.25719	-0.98851	-1.5003	-0.806631	1.29267	-0.450922	-1.62401	-0.372348	0
BETA-1	lSMA	rSMA	lSPL	rSPL	lSFC	rSFC	lAFC	rAFC	lOFC	rOFC	lLFC	rLFC	lINS	rINS	lLTL	rLTL	lACC	rACC	lPCC	rPCC	lPHG	rPHG	lIPL	rIPL	lFLC	rFLC	lPVC	rPVC
lSMA	0	-3.58213	0.205758	-2.19551	-0.0828657	-1.60232	-1.8337	-1.58441	-0.868738	-3.1175	-2.54681	-1.89996	-2.08526	-2.80443	-2.0863	-2.24123	-2.99581	-1.9648	0.980768	-1.53915	-2.762	-2.99284	0.168246	-4.12644	-0.175909	-2.11245	0.238906	-1.17909
rSMA	-3.58213	0	-0.914379	-1.11418	-2.6697	1.16234	1.52747	0.610815	1.26563	2.29587	-0.225871	-0.838113	-0.908425	-0.192749	0.899803	1.32363	-0.985606	0.0948629	0.118461	1.43286	1.4878	2.22838	-1.05221	0.2614	0.0306602	0.609952	0.456289	1.52747
lSPL	0.205758	-0.914379	0	-1.22826	0.31756	-0.777668	-1.85077	0.950319	-0.543674	-1.07925	-2.28749	-1.65096	-0.631046	-1.78854	-1.4757	-0.0698769	-2.2974	-1.24471	-0.792365	-1.20504	-1.44766	-0.757419	-0.68943	-2.57133	0.0517288	0.286378	-0.168476	0.520318
rSPL	-2.19551	-1.11418	-1.22826	0	-1.25573	-0.283461	0.104482	-0.954969	-0.587392	-1.88623	-1.69426	-1.52577	-2.97271	-1.86854	-2.32928	-0.540795	-1.95091	-1.4505	-0.862632	-0.543777	-2.51058	-2.09256	-2.16524	-1.50477	-1.2013	-0.719815	-0.0256822	0.189114
lSFC	-0.0828657	-2.6697	0.31756	-1.25573	0	-1.58367	-1.90066	-0.980156	-1.95413	-3.09131	-2.94535	-2.2617	-1.60173	-1.27302	0.154789	-0.682145	-2.12987	-1.4321	0.404341	-0.0752442	-1.50254	-1.17862	1.13168	-2.93608	-0.689654	-0.824912	-0.148359	-0.337729
rSFC	-1.60232	1.16234	-0.777668	-0.283461	-1.58367	0	-1.35389	1.10258	0.549407	2.9281	-0.618272	0.38578	-0.702106	0.355096	0.588044	1.82044	-0.0713475	0.519372	0.722481	1.2926	-0.276161	0.883991	-0.391715	0.0576906	0.265431	0.672809	0.366773	0.864801
lAFC	-1.8337	1.52747	-1.85077	0.104482	-1.90066	-1.35389	0	-0.370523	-0.660154	-1.79973	-2.07979	-2.95694	-2.44379	-1.61975	-1.19232	-2.84612	-2.16332	-2.54095	-0.911399	-1.91875	-0.82465	-2.45033	-1.45073	-1.24563	-3.22254	-2.13581	-4.06759	-2.69854
rAFC	-1.58441	0.610815	0.950319	-0.954969	-0.980156	1.10258	-0.370523	0	-0.622617	-2.0113	-1.86759	-0.588978	-2.6294	-2.37123	-0.238396	-0.660306	0.192611	1.15863	0.209639	-2.81343	-0.89118	-0.460001	0.0812917	-2.56024	-1.26983	-1.92851	-1.99141	-2.15463
lOFC	-0.868738	1.26563	-0.543674	-0.587392	-1.95413	0.549407	-0.660154	-0.622617	0	-0.584781	-2.44562	-1.4512	-4.33885	-2.38117	-2.29603	-3.54782	-1.63624	-1.53468	-0.886418	-1.76278	-1.82637	-2.35106	-0.204748	-2.43898	-2.46592	-2.64745	-3.23015	-2.2253
rOFC	-3.1175	2.29587	-1.07925	-1.88623	-3.09131	2.9281	-1.79973	-2.0113	-0.584781	0	-2.62236	0.214925	-4.76944	-0.752981	-2.17139	-1.96267	-1.80958	-2.11288	-1.24903	-2.59074	-1.2581	-0.674161	-2.22962	-2.11446	-2.31338	-2.8698	-2.94977	-3.28528
lLFC	-2.54681	-0.225871	-2.28749	-1.69426	-2.94535	-0.618272	-2.07979	-1.86759	-2.44562	-2.62236	0	-2.10674	-2.43249	-2.45258	-2.88683	-3.0595	-2.33232	-2.65863	-2.13677	-3.20664	-1.68396	-3.10974	-2.06938	-2.4836	-3.59352	-3.75999	-3.73789	-4.22638
rLFC	-1.89996	-0.838113	-1.65096	-1.52577	-2.2617	0.38578	-2.95694	-0.588978	-1.4512	0.214925	-2.10674	0	-2.76419	-1.17007	-2.00571	-2.42725	-2.20678	-1.6891	-1.66829	-4.84665	-0.97104	-2.10661	-1.9027	-1.62446	-2.91163	-4.65175	-3.40242	-6.92308
lINS	-2.08526	-0.908425	-0.631046	-2.97271	-1.60173	-0.702106	-2.44379	-2.6294	-4.33885	-4.76944	-2.43249	-2.76419	0	-3.96112	-2.79347	-4.34233	-2.91808	-3.02819	-2.20656	-3.79671	-2.5405	-4.24207	-1.3264	-4.09974	-3.17187	-4.7847	-3.63889	-4.93786
rINS	-2.80443	-0.192749	-1.78854	-1.86854	-1.27302	0.355096	-1.61975	-2.37123	-2.38117	-0.752981	-2.45258	-1.17007	-3.96112	0	-3.23089	-1.21111	-3.05631	-2.5131	-1.67399	-1.42037	-2.68187	-1.94763	-1.54392	-2.32553	-1.91516	-3.62197	-1.74677	-3.11332
lLTL	-2.0863	0.899803	-1.4757	-2.32928	0.154789	0.588044	-1.19232	-0.238396	-2.29603	-2.17139	-2.88683	-2.00571	-2.79347	-3.23089	0	-2.99035	-1.14156	-0.963984	-1.80803	-3.23781	-2.61128	-3.62565	-1.88647	-3.65549	-4.60932	-4.60545	-5.06386	-5.32456
rLTL	-2.24123	1.32363	-0.0698769	-0.540795	-0.682145	1.82044	-2.84612	-0.660306	-3.54782	-1.96267	-3.0595	-2.42725	-4.34233	-1.21111	-2.99035	0	-1.76225	-2.14943	-1.63151	-0.392616	-3.995	-2.31062	-0.771238	-1.02707	-2.45046	-1.15997	-2.76818	-1.47759
lACC	-2.99581	-0.985606	-2.2974	-1.95091	-2.12987	-0.0713475	-2.16332	0.192611	-1.63624	-1.80958	-2.33232	-2.20678	-2.91808	-3.05631	-1.14156	-1.76225	0	-2.70497	-1.39188	-1.88678	-1.77239	-1.79822	-1.71458	-3.01665	-2.89075	-2.67839	-2.90132	-2.86822
rACC	-1.9648	0.0948629	-1.24471	-1.4505	-1.4321	0.519372	-2.54095	1.15863	-1.53468	-2.11288	-2.65863	-1.6891	-3.02819	-2.5131	-0.963984	-2.14943	-2.70497	0	-0.958526	-1.88152	-2.85414	-2.23186	-1.80833	-2.18099	-3.14194	-2.82926	-4.84911	-2.99091
lPCC	0.980768	0.118461	-0.792365	-0.862632	0.404341	0.722481	-0.911399	0.209639	-0.886418	-1.24903	-2.13677	-1.66829	-2.20656	-1.67399	-1.80803	-1.63151	-1.39188	-0.958526	0	-0.904547	-1.96614	-1.05438	-0.0941065	-1.7856	-1.53678	-2.02709	-0.0546468	-0.536376
rPCC	-1.53915	1.43286	-1.20504	-0.543777	-0.0752442	1.2926	-1.91875	-2.81343	-1.76278	-2.59074	-3.20664	-4.84665	-3.79671	-1.42037	-3.23781	-0.392616	-1.88678	-1.88152	-0.904547	0	-3.22683	-3.41834	-1.17661	0.916976	-2.44765	-1.62759	-2.5421	-0.620117
lPHG	-2.762	1.4878	-1.44766	-2.51058	-1.50254	-0.276161	-0.82465	-0.89118	-1.82637	-1.2581	-1.68396	-0.97104	-2.5405	-2.68187	-2.61128	-3.995	-1.77239	-2.85414	-1.96614	-3.22683	0	-3.17885	-1.95795	-2.75454	-2.78378	-5.14556	-4.19848	-5.25134
rPHG	-2.99284	2.22838	-0.757419	-2.09256	-1.17862	0.883991	-2.45033	-0.460001	-2.35106	-0.674161	-3.10974	-2.10661	-4.24207	-1.94763	-3.62565	-2.31062	-1.79822	-2.23186	-1.05438	-3.41834	-3.17885	0	-2.22157	-2.73256	-2.56816	-4.9277	-3.12748	-5.68557
lIPL	0.168246	-1.05221	-0.68943	-2.16524	1.13168	-0.391715	-1.45073	0.0812917	-0.204748	-2.22962	-2.06938	-1.9027	-1.3264	-1.54392	-1.88647	-0.771238	-1.71458	-1.80833	-0.0941065	-1.17661	-1.95795	-2.22157	0	-3.16869	-0.170779	-3.04977	-0.620067	-2.43925
rIPL	-4.12644	0.2614	-2.57133	-1.50477	-2.93608	0.0576906	-1.24563	-2.56024	-2.43898	-2.11446	-2.4836	-1.62446	-4.09974	-2.32553	-3.65549	-1.02707	-3.01665	-2.18099	-1.7856	0.916976	-2.75454	-2.73256	-3.16869	0	-1.73798	-0.907091	-0.497979	-0.228771
lFLC	-0.175909	0.0306602	0.0517288	-1.2013	-0.689654	0.265431	-3.22254	-1.26983	-2.46592	-2.31338	-3.59352	-2.91163	-3.17187	-1.91516	-4.60932	-2.45046	-2.89075	-3.14194	-1.53678	-2.44765	-2.78378	-2.56816	-0.170779	-1.73798	0	-4.88604	-0.738368	-1.66737
rFLC	-2.11245	0.609952	0.286378	-0.719815	-0.824912	0.672809	-2.13581	-1.92851	-2.64745	-2.8698	-3.75999	-4.65175	-4.7847	-3.62197	-4.60545	-1.15997	-2.67839	-2.82926	-2.02709	-1.62759	-5.14556	-4.9277	-3.04977	-0.907091	-4.88604	0	-4.7622	-2.23438
lPVC	0.238906	0.456289	-0.168476	-0.0256822	-0.148359	0.366773	-4.06759	-1.99141	-3.23015	-2.94977	-3.73789	-3.40242	-3.63889	-1.74677	-5.06386	-2.76818	-2.90132	-4.84911	-0.0546468	-2.5421	-4.19848	-3.12748	-0.620067	-0.497979	-0.738368	-4.7622	0	-4.43584
rPVC	-1.17909	1.52747	0.520318	0.189114	-0.337729	0.864801	-2.69854	-2.15463	-2.2253	-3.28528	-4.22638	-6.92308	-4.93786	-3.11332	-5.32456	-1.47759	-2.86822	-2.99091	-0.536376	-0.620117	-5.25134	-5.68557	-2.43925	-0.228771	-1.66737	-2.23438	-4.43584	0
BETA-2	lSMA	rSMA	lSPL	rSPL	lSFC	rSFC	lAFC	rAFC	lOFC	rOFC	lLFC	rLFC	lINS	rINS	lLTL	rLTL	lACC	rACC	lPCC	rPCC	lPHG	rPHG	lIPL	rIPL	lFLC	rFLC	lPVC	rPVC
lSMA	0	-2.57323	-2.18346	-2.87402	-0.899707	-1.1328	-1.27761	-0.427722	-0.749672	0.360101	-1.07377	-0.872052	-2.05564	-3.97188	-1.17057	-3.85726	-1.10681	-0.628283	-0.875582	-2.63235	-0.862058	-1.37709	-1.8474	-3.761	-2.03834	-3.88392	-1.86171	-3.69254
rSMA	-2.57323	0	-3.20408	-2.61412	-2.54243	-2.09592	-1.73158	-1.78479	-2.28846	-1.91931	-1.46747	-0.6613	-2.52332	-2.07969	-2.8925	-1.44725	-2.29748	-2.62838	-3.55171	-3.53953	-3.33317	-2.4716	-2.878	-2.39578	-2.75905	-2.71119	-1.87908	-1.40838
lSPL	-2.18346	-3.20408	0	-3.65755	-2.81137	-3.00413	-2.22461	-2.25089	-2.16693	-1.97621	-2.60395	-1.90313	-3.06607	-3.14146	-2.98779	-3.576	-2.19962	-2.74932	-1.88382	-2.84125	-2.65827	-3.79942	-2.52906	-3.6271	-2.3619	-3.30628	-2.11171	-3.23116
rSPL	-2.87402	-2.61412	-3.65755	0	-2.84033	-2.69505	-2.17752	-1.60549	-2.32085	-1.92511	-2.40713	-0.88171	-2.92684	-3.20435	-3.45152	-1.84972	-1.82197	-2.3168	-3.23956	-2.55782	-3.16066	-3.81912	-3.12863	-3.00972	-2.69267	-2.96658	0.151887	-2.26557
lSFC	-0.899707	-2.54243	-2.81137	-2.84033	0	0.0194432	-0.985405	-0.195231	-0.155728	0.149619	-1.33495	-0.0773521	-1.90423	-4.43176	-1.97813	-3.2038	-0.17733	0.160355	-1.60034	-2.23041	-2.03829	-1.50212	-2.43223	-3.83587	-3.00915	-3.77381	-2.06954	-3.10379
rSFC	-1.1328	-2.09592	-3.00413	-2.69505	0.0194432	0	0.238921	0.154576	0.104196	-0.418847	-0.812999	0.479413	-2.68889	-2.35111	-2.77645	-3.38442	0.156222	0.0383257	-1.92639	-3.14162	-2.49973	-3.66458	-3.29992	-3.09864	-3.44004	-4.67156	-2.93975	-4.16839
lAFC	-1.27761	-1.73158	-2.22461	-2.17752	-0.985405	0.238921	0	0.303368	0.860548	-0.278952	-0.883841	-1.99487	-1.78874	-1.31087	-1.98896	-2.63423	-0.917153	-0.184784	-1.55703	-0.860439	-1.58892	-1.42534	-1.47817	-2.38953	-2.38407	-1.98115	-1.22249	-1.4231
rAFC	-0.427722	-1.78479	-2.25089	-1.60549	-0.195231	0.154576	0.303368	0	-0.475632	-0.597651	-0.737705	1.29017	-1.65628	-1.76572	-1.7282	-1.54427	-0.358691	-0.151589	-1.50049	-2.9452	-1.87403	-2.05055	-1.12881	-3.19378	-2.68596	-3.61744	-2.32874	-3.45997
lOFC	-0.749672	-2.28846	-2.16693	-2.32085	-0.155728	0.104196	0.860548	-0.475632	0	0.518835	0.234902	-0.317409	-1.7662	-2.1437	-1.01078	-3.23101	-0.806616	-0.291442	-1.13849	-2.21447	-1.58573	-4.70103	-1.9342	-3.67236	-2.6773	-2.66338	-1.73708	-2.15282
rOFC	0.360101	-1.91931	-1.97621	-1.92511	0.149619	-0.418847	-0.278952	-0.597651	0.518835	0	-0.140624	-0.246858	-1.85118	-1.77108	-0.507979	-1.59035	0.521946	0.606028	-1.13811	-2.71581	-1.63324	-1.4976	-1.40255	-3.41102	-4.2167	-3.262	-2.86472	-2.93388
lLFC	-1.07377	-1.46747	-2.60395	-2.40713	-1.33495	-0.812999	-0.883841	-0.737705	0.234902	-0.140624	0	-0.746782	-1.86594	-0.0645816	-0.723484	-2.43735	-0.645663	-0.31384	-1.58359	-2.14252	0.340922	-0.516737	-2.00304	-2.36245	-2.46229	-3.05022	-1.47971	-2.16256
rLFC	-0.872052	-0.6613	-1.90313	-0.88171	-0.0773521	0.479413	-1.99487	1.29017	-0.317409	-0.246858	-0.746782	0	-2.95105	-1.00066	-1.82507	-1.6063	-1.26486	0.90181	-1.48176	-2.70761	-2.03567	-2.73013	-2.54561	-2.72432	-2.64484	-3.31728	-2.40047	-3.34968
lINS	-2.05564	-2.52332	-3.06607	-2.92684	-1.90423	-2.68889	-1.78874	-1.65628	-1.7662	-1.85118	-1.86594	-2.95105	0	-3.80775	-1.60525	-5.65448	-1.48813	-1.59429	-1.73129	-4.81409	-2.12303	-4.40107	-2.22667	-4.71414	-3.7958	-5.21187	-2.89605	-4.09726
rINS	-3.97188	-2.07969	-3.14146	-3.20435	-4.43176	-2.35111	-1.31087	-1.76572	-2.1437	-1.77108	-0.0645816	-1.00066	-3.80775	0	-4.01138	-0.99229	-2.39185	-3.3558	-3.34994	-4.06592	-4.52264	-4.26541	-4.02697	-3.33615	-5.47134	-3.78489	-4.27645	-3.79803
lLTL	-1.17057	-2.8925	-2.98779	-3.45152	-1.97813	-2.77645	-1.98896	-1.7282	-1.01078	-0.507979	-0.723484	-1.82507	-1.60525	-4.01138	0	-5.4006	-1.19582	-2.06737	-2.39457	-4.70386	-3.54725	-2.83169	-2.53846	-5.13661	-4.6116	-4.58563	-4.19891	-3.69799
rLTL	-3.85726	-1.44725	-3.576	-1.84972	-3.2038	-3.38442	-2.63423	-1.54427	-3.23101	-1.59035	-2.43735	-1.6063	-5.65448	-0.99229	-5.4006	0	-2.43502	-3.01783	-4.38733	-2.59704	-4.17843	-2.33006	-4.25065	0.243777	-4.24973	-3.05886	-3.56134	-3.11022
lACC	-1.10681	-2.29748	-2.19962	-1.82197	-0.17733	0.156222	-0.917153	-0.358691	-0.806616	0.521946	-0.645663	-1.26486	-1.48813	-2.39185	-1.19582	-2.43502	0	-0.460061	-1.53109	-1.52925	-1.00312	-0.503659	-1.14655	-2.75403	-3.09453	-3.79102	-1.53403	-3.34329
rACC	-0.628283	-2.62838	-2.74932	-2.3168	0.160355	0.0383257	-0.184784	-0.151589	-0.291442	0.606028	-0.31384	0.90181	-1.59429	-3.3558	-2.06737	-3.01783	-0.460061	0	-1.78401	-2.58699	-1.892	-2.02591	-2.40226	-3.49596	-4.30821	-4.56067	-3.41453	-4.28902
lPCC	-0.875582	-3.55171	-1.88382	-3.23956	-1.60034	-1.92639	-1.55703	-1.50049	-1.13849	-1.13811	-1.58359	-1.48176	-1.73129	-3.34994	-2.39457	-4.38733	-1.53109	-1.78401	0	-3.68594	-2.24541	-3.23336	-1.2955	-3.39137	-3.98978	-3.52565	-3.0102	-3.83145
rPCC	-2.63235	-3.53953	-2.84125	-2.55782	-2.23041	-3.14162	-0.860439	-2.9452	-2.21447	-2.71581	-2.14252	-2.70761	-4.81409	-4.06592	-4.70386	-2.59704	-1.52925	-2.58699	-3.68594	0	-5.6794	-4.62982	-2.97512	-3.2119	-5.15966	-3.06868	-5.55904	-3.01025
lPHG	-0.862058	-3.33317	-2.65827	-3.16066	-2.03829	-2.49973	-1.58892	-1.87403	-1.58573	-1.63324	0.340922	-2.03567	-2.12303	-4.52264	-3.54725	-4.17843	-1.00312	-1.892	-2.24541	-5.6794	0	-3.25027	-1.66534	-4.43727	-4.42347	-5.34656	-4.35304	-4.73557
rPHG	-1.37709	-2.4716	-3.79942	-3.81912	-1.50212	-3.66458	-1.42534	-2.05055	-4.70103	-1.4976	-0.516737	-2.73013	-4.40107	-4.26541	-2.83169	-2.33006	-0.503659	-2.02591	-3.23336	-4.62982	-3.25027	0	-3.06038	-4.82893	-6.06688	-6.00331	-5.20368	-6.19566
lIPL	-1.8474	-2.878	-2.52906	-3.12863	-2.43223	-3.29992	-1.47817	-1.12881	-1.9342	-1.40255	-2.00304	-2.54561	-2.22667	-4.02697	-2.53846	-4.25065	-1.14655	-2.40226	-1.2955	-2.97512	-1.66534	-3.06038	0	-3.25772	-1.50077	-3.07238	-0.076353	-2.99546
rIPL	-3.761	-2.39578	-3.6271	-3.00972	-3.83587	-3.09864	-2.38953	-3.19378	-3.67236	-3.41102	-2.36245	-2.72432	-4.71414	-3.33615	-5.13661	0.243777	-2.75403	-3.49596	-3.39137	-3.2119	-4.43727	-4.82893	-3.25772	0	-4.35935	-2.58519	-3.11664	-2.49227
lFLC	-2.03834	-2.75905	-2.3619	-2.69267	-3.00915	-3.44004	-2.38407	-2.68596	-2.6773	-4.2167	-2.46229	-2.64484	-3.7958	-5.47134	-4.6116	-4.24973	-3.09453	-4.30821	-3.98978	-5.15966	-4.42347	-6.06688	-1.50077	-4.35935	0	-4.35127	-3.06286	-4.52475
rFLC	-3.88392	-2.71119	-3.30628	-2.96658	-3.77381	-4.67156	-1.98115	-3.61744	-2.66338	-3.262	-3.05022	-3.31728	-5.21187	-3.78489	-4.58563	-3.05886	-3.79102	-4.56067	-3.52565	-3.06868	-5.34656	-6.00331	-3.07238	-2.58519	-4.35127	0	-3.86305	-0.921203
lPVC	-1.86171	-1.87908	-2.11171	0.151887	-2.06954	-2.93975	-1.22249	-2.32874	-1.73708	-2.86472	-1.47971	-2.40047	-2.89605	-4.27645	-4.19891	-3.56134	-1.53403	-3.41453	-3.0102	-5.55904	-4.35304	-5.20368	-0.076353	-3.11664	-3.06286	-3.86305	0	-3.87552
rPVC	-3.69254	-1.40838	-3.23116	-2.26557	-3.10379	-4.16839	-1.4231	-3.45997	-2.15282	-2.93388	-2.16256	-3.34968	-4.09726	-3.79803	-3.69799	-3.11022	-3.34329	-4.28902	-3.83145	-3.01025	-4.73557	-6.19566	-2.99546	-2.49227	-4.52475	-0.921203	-3.87552	0
GAMMA	lSMA	rSMA	lSPL	rSPL	lSFC	rSFC	lAFC	rAFC	lOFC	rOFC	lLFC	rLFC	lINS	rINS	lLTL	rLTL	lACC	rACC	lPCC	rPCC	lPHG	rPHG	lIPL	rIPL	lFLC	rFLC	lPVC	rPVC
lSMA	0	-2.65397	-2.53751	-3.00448	-1.35627	-1.33323	-1.69721	-0.8571	-0.981466	-0.0565314	-1.24746	-1.38288	-2.14326	-4.19377	-1.45547	-3.9209	-1.33097	-1.12721	-1.63242	-2.79586	-1.50174	-2.16158	-2.42285	-3.68642	-2.23077	-3.77235	-1.78826	-3.61542
rSMA	-2.65397	0	-3.21337	-2.48818	-2.93591	-2.10716	-2.21975	-2.00413	-2.34908	-2.59386	-1.88658	-0.734983	-2.22457	-2.17578	-2.75137	-1.36713	-2.3456	-2.68411	-3.34565	-3.42372	-3.06103	-2.21928	-2.67924	-2.08831	-2.57505	-2.13266	-1.58357	-0.890998
lSPL	-2.53751	-3.21337	0	-3.40005	-3.01617	-2.91263	-2.79805	-2.26568	-2.75303	-2.69955	-2.79831	-2.57023	-3.41435	-3.10568	-3.0626	-3.9374	-2.49074	-3.06801	-2.31593	-2.86507	-3.00006	-3.93667	-2.48738	-3.43978	-2.5126	-2.95711	-2.41065	-2.94578
rSPL	-3.00448	-2.48818	-3.40005	0	-3.10957	-2.84996	-2.43231	-1.45247	-2.28628	-2.05525	-2.61015	-1.21297	-2.83527	-2.88832	-3.16696	-1.80843	-1.81286	-2.30345	-3.33639	-2.52516	-2.61281	-3.45345	-3.08143	-2.83234	-2.42491	-2.8602	0.16106	-2.14479
lSFC	-1.35627	-2.93591	-3.01617	-3.10957	0	-0.215983	-1.58155	-0.574072	-0.699885	-0.300048	-1.72768	-0.628208	-2.00399	-4.71558	-1.91247	-3.17184	-0.269786	0.0329834	-1.95666	-2.31029	-2.16722	-2.41292	-2.90901	-4.0472	-3.29578	-3.7817	-2.09937	-3.04079
rSFC	-1.33323	-2.10716	-2.91263	-2.84996	-0.215983	0	-0.311141	0.152126	-0.0757589	-0.684683	-0.917965	0.0943995	-2.36905	-2.37349	-2.42258	-3.15861	-0.535239	-0.317076	-2.09683	-2.9455	-2.4153	-3.90443	-3.24077	-3.19349	-3.26003	-4.36022	-2.9907	-3.91707
lAFC	-1.69721	-2.21975	-2.79805	-2.43231	-1.58155	-0.311141	0	-0.0846693	0.169839	-0.692756	-1.31861	-2.55007	-2.12784	-1.47992	-2.06704	-2.39481	-1.60295	-0.624407	-2.06792	-0.630153	-1.90695	-1.72095	-2.51504	-2.52604	-2.89563	-1.86309	-1.67707	-1.45067
rAFC	-0.8571	-2.00413	-2.26568	-1.45247	-0.574072	0.152126	-0.0846693	0	-0.79063	-0.795797	-0.928466	0.625649	-1.72307	-2.3539	-1.72104	-1.30537	-0.430888	-0.0900432	-1.7818	-3.03736	-2.07115	-2.55226	-1.30331	-3.31223	-2.3518	-3.36372	-2.23205	-3.42441
lOFC	-0.981466	-2.34908	-2.75303	-2.28628	-0.699885	-0.0757589	0.169839	-0.79063	0	-0.699554	-0.352607	-1.14029	-1.84451	-2.29359	-1.26425	-3.2843	-0.986111	-0.371731	-1.36325	-2.01675	-1.83033	-4.63206	-2.24595	-3.79469	-2.80967	-2.39059	-1.76699	-1.996
rOFC	-0.0565314	-2.59386	-2.69955	-2.05525	-0.300048	-0.684683	-0.692756	-0.795797	-0.699554	0	-0.587491	-0.251434	-2.13394	-1.53393	-0.935986	-1.99159	0.0746952	0.273311	-1.62136	-2.63985	-2.08655	-2.11538	-1.83279	-3.52506	-4.70202	-3.43539	-3.18161	-3.14708
lLFC	-1.24746	-1.88658	-2.79831	-2.61015	-1.72768	-0.917965	-1.31861	-0.928466	-0.352607	-0.587491	0	-1.35238	-2.68417	-0.336539	-1.09652	-2.70746	-0.734672	-0.176327	-1.97019	-2.53565	-0.517507	-1.21004	-2.70374	-2.43378	-2.95391	-3.58718	-2.0622	-2.58258
rLFC	-1.38288	-0.734983	-2.57023	-1.21297	-0.628208	0.0943995	-2.55007	0.625649	-1.14029	-0.251434	-1.35238	0	-3.43169	-1.07576	-1.9964	-2.02492	-1.51434	0.713418	-2.35194	-2.47515	-2.431	-2.93705	-2.67181	-3.06275	-2.62782	-3.27387	-2.44356	-3.42289
lINS	-2.14326	-2.22457	-3.41435	-2.83527	-2.00399	-2.36905	-2.12784	-1.72307	-1.84451	-2.13394	-2.68417	-3.43169	0	-3.98107	-2.24743	-5.83094	-1.69329	-1.60311	-1.83305	-4.70946	-2.74123	-4.85163	-2.56934	-4.23167	-3.91318	-4.75724	-2.994	-3.84111
rINS	-4.19377	-2.17578	-3.10568	-2.88832	-4.71558	-2.37349	-1.47992	-2.3539	-2.29359	-1.53393	-0.336539	-1.07576	-3.98107	0	-3.8357	-1.67072	-2.58967	-3.56557	-3.26086	-3.26275	-4.27539	-4.44941	-3.81668	-3.09726	-5.48765	-3.19499	-3.94705	-3.17649
lLTL	-1.45547	-2.75137	-3.0626	-3.16696	-1.91247	-2.42258	-2.06704	-1.72104	-1.26425	-0.935986	-1.09652	-1.9964	-2.24743	-3.8357	0	-5.57601	-1.46241	-1.88643	-2.41894	-4.90443	-3.83465	-2.90876	-2.83678	-5.71475	-4.80382	-4.43551	-4.46786	-3.63468
rLTL	-3.9209	-1.36713	-3.9374	-1.80843	-3.17184	-3.15861	-2.39481	-1.30537	-3.2843	-1.99159	-2.70746	-2.02492	-5.83094	-1.67072	-5.57601	0	-2.15683	-3.11284	-4.35745	-2.00896	-4.41618	-1.97692	-4.45899	0.559285	-4.29992	-2.59044	-3.79093	-2.54298
lACC	-1.33097	-2.3456	-2.49074	-1.81286	-0.269786	-0.535239	-1.60295	-0.430888	-0.986111	0.0746952	-0.734672	-1.51434	-1.69329	-2.58967	-1.46241	-2.15683	0	-0.64897	-1.87323	-1.59347	-1.03973	-0.840934	-1.86295	-2.75392	-3.22653	-3.42541	-1.44301	-3.22052
rACC	-1.12721	-2.68411	-3.06801	-2.30345	0.0329834	-0.317076	-0.624407	-0.0900432	-0.371731	0.273311	-0.176327	0.713418	-1.60311	-3.56557	-1.88643	-3.11284	-0.64897	0	-1.92401	-2.7113	-1.9802	-2.25531	-2.8508	-3.40265	-4.51025	-4.46569	-3.54621	-4.23676
lPCC	-1.63242	-3.34565	-2.31593	-3.33639	-1.95666	-2.09683	-2.06792	-1.7818	-1.36325	-1.62136	-1.97019	-2.35194	-1.83305	-3.26086	-2.41894	-4.35745	-1.87323	-1.92401	0	-3.75776	-2.34037	-3.4949	-1.81303	-3.37536	-4.13113	-3.33391	-3.05609	-3.62378
rPCC	-2.79586	-3.42372	-2.86507	-2.52516	-2.31029	-2.9455	-0.630153	-3.03736	-2.01675	-2.63985	-2.53565	-2.47515	-4.70946	-3.26275	-4.90443	-2.00896	-1.59347	-2.7113	-3.75776	0	-5.56634	-4.69959	-3.29735	-3.17142	-5.20014	-2.99651	-5.24479	-2.81023
lPHG	-1.50174	-3.06103	-3.00006	-2.61281	-2.16722	-2.4153	-1.90695	-2.07115	-1.83033	-2.08655	-0.517507	-2.431	-2.74123	-4.27539	-3.83465	-4.41618	-1.03973	-1.9802	-2.34037	-5.56634	0	-3.51575	-2.17231	-3.75287	-4.387	-4.81587	-4.55482	-4.34877
rPHG	-2.16158	-2.21928	-3.93667	-3.45345	-2.41292	-3.90443	-1.72095	-2.55226	-4.63206	-2.11538	-1.21004	-2.93705	-4.85163	-4.44941	-2.90876	-1.97692	-0.840934	-2.25531	-3.4949	-4.69959	-3.51575	0	-3.50882	-4.41935	-6.04727	-5.96611	-5.44338	-6.18472
lIPL	-2.42285	-2.67924	-2.48738	-3.08143	-2.90901	-3.24077	-2.51504	-1.30331	-2.24595	-1.83279	-2.70374	-2.67181	-2.56934	-3.81668	-2.83678	-4.45899	-1.86295	-2.8508	-1.81303	-3.29735	-2.17231	-3.50882	0	-3.29754	-1.82163	-3.32084	-0.658747	-3.42604
rIPL	-3.68642	-2.08831	-3.43978	-2.83234	-4.0472	-3.19349	-2.52604	-3.31223	-3.79469	-3.52506	-2.43378	-3.06275	-4.23167	-3.09726	-5.71475	0.559285	-2.75392	-3.40265	-3.37536	-3.17142	-3.75287	-4.41935	-3.29754	0	-4.41296	-2.63858	-3.23868	-2.55386
lFLC	-2.23077	-2.57505	-2.5126	-2.42491	-3.29578	-3.26003	-2.89563	-2.3518	-2.80967	-4.70202	-2.95391	-2.62782	-3.91318	-5.48765	-4.80382	-4.29992	-3.22653	-4.51025	-4.13113	-5.20014	-4.387	-6.04727	-1.82163	-4.41296	0	-4.63668	-3.26633	-4.79438
rFLC	-3.77235	-2.13266	-2.95711	-2.8602	-3.7817	-4.36022	-1.86309	-3.36372	-2.39059	-3.43539	-3.58718	-3.27387	-4.75724	-3.19499	-4.43551	-2.59044	-3.42541	-4.46569	-3.33391	-2.99651	-4.81587	-5.96611	-3.32084	-2.63858	-4.63668	0	-3.86227	-1.13732
lPVC	-1.78826	-1.58357	-2.41065	0.16106	-2.09937	-2.9907	-1.67707	-2.23205	-1.76699	-3.18161	-2.0622	-2.44356	-2.994	-3.94705	-4.46786	-3.79093	-1.44301	-3.54621	-3.05609	-5.24479	-4.55482	-5.44338	-0.658747	-3.23868	-3.26633	-3.86227	0	-3.8944
rPVC	-3.61542	-0.890998	-2.94578	-2.14479	-3.04079	-3.91707	-1.45067	-3.42441	-1.996	-3.14708	-2.58258	-3.42289	-3.84111	-3.17649	-3.63468	-2.54298	-3.22052	-4.23676	-3.62378	-2.81023	-4.34877	-6.18472	-3.42604	-2.55386	-4.79438	-1.13732	-3.8944	0
	lSMA	rSMA	lSPL	rSPL	lSFC	rSFC	lAFC	rAFC	lOFC	rOFC	lLFC	rLFC	lINS	rINS	lLTL	rLTL	lACC	rACC	lPCC	rPCC	lPHG	rPHG	lIPL	rIPL	lFLC	rFLC	lPVC	rPVC

## Sheet: 78 HV vs. 52 LDD
DELTA	lSMA	rSMA	lSPL	rSPL	lSFC	rSFC	lAFC	rAFC	lOFC	rOFC	lLFC	rLFC	lINS	rINS	lLTL	rLTL	lACC	rACC	lPCC	rPCC	lPHG	rPHG	lIPL	rIPL	lFLC	rFLC	lPVC	rPVC
lSMA	0	-0.197002	0.180107	-0.28968	-0.850375	0.753674	-0.621509	0.974864	-0.333276	0.861218	-1.03117	0.762667	0.692058	0.970887	-0.107303	0.396141	0.810812	0.925568	0.590304	0.802773	1.10008	0.355834	-0.331483	0.0456128	0.714638	-0.37526	0.561304	-0.0215318		threshold 2.68575 (p2-tailed < .0001)
rSMA	-0.197002	0	0.872904	-1.0106	0.36219	-0.631466	0.00516512	0.171784	0.638026	-1.93346	0.142193	-1.03209	-0.304772	-1.78331	-0.372125	-1.92634	-0.246149	-1.4271	-0.426093	-1.98666	0.45729	-1.26067	0.741637	-2.79865	0.154399	-2.09313	0.905351	-1.70589
lSPL	0.180107	0.872904	0	0.443329	0.168579	0.571851	0.443253	0.336671	1.03668	-0.365987	-0.320248	0.937383	0.666479	0.903845	-0.0762086	-0.520352	0.854265	0.275228	0.172634	-1.35229	1.13985	0.284498	-0.235187	-0.153016	-0.286515	-1.28682	-0.987816	-0.347441
rSPL	-0.28968	-1.0106	0.443329	0	-0.724465	-0.0445602	0.649146	0.425689	0.626183	-0.306324	0.813169	0.510088	0.88695	-0.798732	0.144889	-1.08004	-0.562702	-0.735682	0.0979521	-1.03306	0.617116	-0.748518	-0.376941	-1.3705	-0.309957	-1.54736	-1.61139	0.260998
lSFC	-0.850375	0.36219	0.168579	-0.724465	0	0.73977	0.275201	-0.384174	1.11899	-0.0181285	-2.10077	0.780164	-0.26456	1.44433	-0.183326	1.69315	1.19515	1.73678	0.682339	-0.223944	-0.468195	-0.509096	0.265216	-0.36357	0.47726	0.476155	0.833299	-0.163975
rSFC	0.753674	-0.631466	0.571851	-0.0445602	0.73977	0	0.102522	0.143743	0.933432	1.00457	-0.0197305	0.599589	0.95168	1.69123	0.64201	0.192375	0.972048	1.02118	0.890915	-1.75511	1.0474	0.459736	0.628754	-0.219471	-0.128849	-1.75549	0.774248	-2.27755
lAFC	-0.621509	0.00516512	0.443253	0.649146	0.275201	0.102522	0	0.838684	-0.462166	-1.58508	0.0551264	-1.57131	-0.567522	0.320424	-0.88035	-0.986917	-0.383949	0.888088	0.669373	-1.01045	-0.535843	-0.793666	0.0228882	0.12177	-0.792385	-0.377741	-1.12633	-0.500794
rAFC	0.974864	0.171784	0.336671	0.425689	-0.384174	0.143743	0.838684	0	0.785031	-1.28806	-0.234152	-0.420516	0.57349	0.608084	-0.993582	-0.551655	-0.469036	0.24984	0.23061	-0.910697	0.152574	0.101143	1.03819	-0.378004	-1.7338	-1.59033	-2.53953	-1.83247
lOFC	-0.333276	0.638026	1.03668	0.626183	1.11899	0.933432	-0.462166	0.785031	0	0.86012	-0.879684	0.61102	-0.116089	0.935084	0.0182757	-0.269274	0.00966605	0.414194	1.06041	-1.06728	0.0756319	-0.0512838	0.59329	0.177868	-1.06756	0.204515	-1.93608	-0.837794
rOFC	0.861218	-1.93346	-0.365987	-0.306324	-0.0181285	1.00457	-1.58508	-1.28806	0.86012	0	-2.0965	-0.291943	-0.225611	1.14733	-1.32153	-1.28862	-0.213427	0.643407	-0.14134	-1.942	-0.95305	-1.16914	0.962212	-0.17854	-1.84331	-1.65331	-2.97458	-2.06963
lLFC	-1.03117	0.142193	-0.320248	0.813169	-2.10077	-0.0197305	0.0551264	-0.234152	-0.879684	-2.0965	0	-1.27323	-0.222309	0.165714	-0.563001	-2.74862	-0.964305	-1.00598	-1.19563	-3.42995	-1.51775	-0.991105	-1.1679	-0.56315	-2.5553	-2.85313	-3.29264	-2.74591
rLFC	0.762667	-1.03209	0.937383	0.510088	0.780164	0.599589	-1.57131	-0.420516	0.61102	-0.291943	-1.27323	0	0.542101	0.809647	0.10352	0.761741	-0.295508	0.378942	0.421299	-0.214059	0.430594	-0.305775	0.900565	0.505839	-0.84398	-1.8696	-1.3889	-1.43446
lINS	0.692058	-0.304772	0.666479	0.88695	-0.26456	0.95168	-0.567522	0.57349	-0.116089	-0.225611	-0.222309	0.542101	0	0.193561	-0.125572	0.752572	0.697403	0.821429	1.30615	-0.870793	0.0525732	0.710709	0.305202	-0.146328	-0.728174	-0.0336747	-1.82022	-0.232395
rINS	0.970887	-1.78331	0.903845	-0.798732	1.44433	1.69123	0.320424	0.608084	0.935084	1.14733	0.165714	0.809647	0.193561	0	-0.662112	1.00181	-0.0688827	0.67129	0.760909	-1.19429	-0.481833	-0.341759	0.0288607	0.316805	0.221369	-0.900724	-1.79865	-1.36271
lLTL	-0.107303	-0.372125	-0.0762086	0.144889	-0.183326	0.64201	-0.88035	-0.993582	0.0182757	-1.32153	-0.563001	0.10352	-0.125572	-0.662112	0	-0.723167	0.352048	0.497749	-0.160171	-2.62883	-0.393582	-0.164715	-0.108687	-1.53672	-1.5245	-1.55262	-2.16447	-1.18719
rLTL	0.396141	-1.92634	-0.520352	-1.08004	1.69315	0.192375	-0.986917	-0.551655	-0.269274	-1.28862	-2.74862	0.761741	0.752572	1.00181	-0.723167	0	-0.559994	-0.14591	-0.758184	-1.70403	-1.49438	-1.59286	-0.0308958	-1.73874	-1.27011	-1.64808	-1.4775	-0.960465
lACC	0.810812	-0.246149	0.854265	-0.562702	1.19515	0.972048	-0.383949	-0.469036	0.00966605	-0.213427	-0.964305	-0.295508	0.697403	-0.0688827	0.352048	-0.559994	0	0.199404	0.902727	0.196998	-0.0155692	-0.897304	0.879211	-0.288637	-0.325708	-0.64006	-1.20146	-0.454454
rACC	0.925568	-1.4271	0.275228	-0.735682	1.73678	1.02118	0.888088	0.24984	0.414194	0.643407	-1.00598	0.378942	0.821429	0.67129	0.497749	-0.14591	0.199404	0	0.829447	-1.18803	-0.111908	-1.22568	0.410195	-0.684476	0.181666	-1.32444	-0.809715	-1.74154
lPCC	0.590304	-0.426093	0.172634	0.0979521	0.682339	0.890915	0.669373	0.23061	1.06041	-0.14134	-1.19563	0.421299	1.30615	0.760909	-0.160171	-0.758184	0.902727	0.829447	0	-0.225464	-0.0274249	-0.909398	-1.847	-0.126603	-2.8093	-1.94747	-1.91817	-0.795305
rPCC	0.802773	-1.98666	-1.35229	-1.03306	-0.223944	-1.75511	-1.01045	-0.910697	-1.06728	-1.942	-3.42995	-0.214059	-0.870793	-1.19429	-2.62883	-1.70403	0.196998	-1.18803	-0.225464	0	-2.25381	-2.85469	-1.72782	-0.633469	-1.18811	-1.41675	-2.2702	-1.17139
lPHG	1.10008	0.45729	1.13985	0.617116	-0.468195	1.0474	-0.535843	0.152574	0.0756319	-0.95305	-1.51775	0.430594	0.0525732	-0.481833	-0.393582	-1.49438	-0.0155692	-0.111908	-0.0274249	-2.25381	0	-1.33988	1.22442	-0.0205689	-0.63588	-2.13706	-2.52981	-1.97718
rPHG	0.355834	-1.26067	0.284498	-0.748518	-0.509096	0.459736	-0.793666	0.101143	-0.0512838	-1.16914	-0.991105	-0.305775	0.710709	-0.341759	-0.164715	-1.59286	-0.897304	-1.22568	-0.909398	-2.85469	-1.33988	0	1.43951	-1.47732	-0.65869	-2.21911	-3.09757	-3.14576
lIPL	-0.331483	0.741637	-0.235187	-0.376941	0.265216	0.628754	0.0228882	1.03819	0.59329	0.962212	-1.1679	0.900565	0.305202	0.0288607	-0.108687	-0.0308958	0.879211	0.410195	-1.847	-1.72782	1.22442	1.43951	0	-0.202039	-0.412937	-0.784658	-1.27743	-0.148143
rIPL	0.0456128	-2.79865	-0.153016	-1.3705	-0.36357	-0.219471	0.12177	-0.378004	0.177868	-0.17854	-0.56315	0.505839	-0.146328	0.316805	-1.53672	-1.73874	-0.288637	-0.684476	-0.126603	-0.633469	-0.0205689	-1.47732	-0.202039	0	0.197911	-1.05222	-0.352741	-0.331918
lFLC	0.714638	0.154399	-0.286515	-0.309957	0.47726	-0.128849	-0.792385	-1.7338	-1.06756	-1.84331	-2.5553	-0.84398	-0.728174	0.221369	-1.5245	-1.27011	-0.325708	0.181666	-2.8093	-1.18811	-0.63588	-0.65869	-0.412937	0.197911	0	-1.45718	-0.611197	-0.484114
rFLC	-0.37526	-2.09313	-1.28682	-1.54736	0.476155	-1.75549	-0.377741	-1.59033	0.204515	-1.65331	-2.85313	-1.8696	-0.0336747	-0.900724	-1.55262	-1.64808	-0.64006	-1.32444	-1.94747	-1.41675	-2.13706	-2.21911	-0.784658	-1.05222	-1.45718	0	-2.5822	-1.19716
lPVC	0.561304	0.905351	-0.987816	-1.61139	0.833299	0.774248	-1.12633	-2.53953	-1.93608	-2.97458	-3.29264	-1.3889	-1.82022	-1.79865	-2.16447	-1.4775	-1.20146	-0.809715	-1.91817	-2.2702	-2.52981	-3.09757	-1.27743	-0.352741	-0.611197	-2.5822	0	-2.56639
rPVC	-0.0215318	-1.70589	-0.347441	0.260998	-0.163975	-2.27755	-0.500794	-1.83247	-0.837794	-2.06963	-2.74591	-1.43446	-0.232395	-1.36271	-1.18719	-0.960465	-0.454454	-1.74154	-0.795305	-1.17139	-1.97718	-3.14576	-0.148143	-0.331918	-0.484114	-1.19716	-2.56639	0
THETA	lSMA	rSMA	lSPL	rSPL	lSFC	rSFC	lAFC	rAFC	lOFC	rOFC	lLFC	rLFC	lINS	rINS	lLTL	rLTL	lACC	rACC	lPCC	rPCC	lPHG	rPHG	lIPL	rIPL	lFLC	rFLC	lPVC	rPVC
lSMA	0	-1.51396	-1.41719	-4.43194	-2.9935	-1.60688	-2.10032	-2.11915	-2.15729	-1.30064	-1.7191	-1.44245	-2.03607	-3.22163	-2.23981	-3.92218	-1.84425	-2.55672	-2.19861	-2.78403	-1.90033	-2.17076	-0.199343	-3.64566	-1.54534	-3.53289	-1.90221	-2.7843
rSMA	-1.51396	0	-1.37749	-2.8493	-1.43541	-2.05706	-1.81665	-0.649513	-1.83704	-1.67415	-2.19471	-3.64949	-2.22578	-2.62004	-0.157398	-3.9531	-0.287686	-1.60628	-1.28642	-2.29246	-1.01028	-1.50893	-2.1403	-3.30527	-2.71254	-3.59798	-2.18668	-2.48164
lSPL	-1.41719	-1.37749	0	-2.81605	-1.18673	-2.19185	-1.50451	-1.71834	-2.90182	-2.92596	-2.20394	-2.04957	-2.93262	-2.80891	-3.03985	-6.20232	-2.03171	-2.23351	-2.9297	-3.83015	-2.70788	-4.74183	-2.09833	-2.65417	-1.37649	-4.44668	-4.39269	-3.36838
rSPL	-4.43194	-2.8493	-2.81605	0	-2.57047	-2.05531	-2.45672	-0.344837	-3.88528	-3.14993	-4.11454	-1.18107	-5.223	-3.4961	-3.55372	-3.1076	-2.54923	-1.85889	-3.88219	-1.76386	-3.82913	-4.46368	-4.75563	-2.58112	-3.17215	-2.21895	-4.1576	-1.23197
lSFC	-2.9935	-1.43541	-1.18673	-2.57047	0	-2.32195	-1.32333	-1.4697	-1.60911	-2.51682	-2.01299	-2.26662	-1.73735	-2.25835	-2.14952	-2.63859	-1.25326	-1.89448	-2.67192	-2.70757	-1.80758	-1.7713	-1.2612	-2.96905	-3.15564	-3.41839	-2.51083	-3.8112
rSFC	-1.60688	-2.05706	-2.19185	-2.05531	-2.32195	0	-0.814868	-1.43335	-2.48129	-2.3473	-1.98524	-3.0087	-3.24833	-1.98409	-2.95796	-2.53125	-0.434362	-1.90354	-0.973791	-0.712881	-3.13371	-0.827417	-2.16603	-2.10161	-2.43039	-2.93978	-1.54645	-1.9066
lAFC	-2.10032	-1.81665	-1.50451	-2.45672	-1.32333	-0.814868	0	-3.13577	-3.20038	-3.32238	-4.14803	-2.9458	-4.52939	-3.01857	-3.87467	-4.28693	-1.62894	-2.18644	-2.45054	-0.274154	-3.79459	-3.23193	-2.3353	-3.36087	-1.96036	-1.93877	-2.5576	-1.02232
rAFC	-2.11915	-0.649513	-1.71834	-0.344837	-1.4697	-1.43335	-3.13577	0	-3.69692	-2.77603	-3.45547	-1.3604	-4.45327	-1.76868	-4.69643	-2.59344	-2.03377	-3.02394	-1.41574	-2.48292	-2.0699	-2.87553	-3.18265	-1.17265	-2.06384	-1.34132	-2.63574	-1.93371
lOFC	-2.15729	-1.83704	-2.90182	-3.88528	-1.60911	-2.48129	-3.20038	-3.69692	0	-4.02959	-4.05856	-3.35091	-4.00209	-2.80483	-4.80015	-5.6436	-2.12391	-2.41198	-3.00982	-2.2636	-4.10769	-2.28697	-2.31861	-4.59957	-2.33761	-3.20803	-3.57229	-3.3805
rOFC	-1.30064	-1.67415	-2.92596	-3.14993	-2.51682	-2.3473	-3.32238	-2.77603	-4.02959	0	-3.18648	-3.15514	-4.24723	-1.37311	-4.93864	-4.31635	-3.51458	-3.90685	-2.11908	-4.89897	-3.32714	-2.49257	-3.86485	-2.4683	-2.10356	-3.55984	-3.30447	-3.74124
lLFC	-1.7191	-2.19471	-2.20394	-4.11454	-2.01299	-1.98524	-4.14803	-3.45547	-4.05856	-3.18648	0	-4.32117	-3.38495	-3.01333	-2.86625	-4.21105	-3.12656	-3.05906	-2.27558	-5.75567	-2.51806	-3.41024	-1.87087	-4.37839	-3.48616	-6.4212	-6.24318	-6.39119
rLFC	-1.44245	-3.64949	-2.04957	-1.18107	-2.26662	-3.0087	-2.9458	-1.3604	-3.35091	-3.15514	-4.32117	0	-4.70092	-2.4652	-5.34937	-5.2618	-2.11596	-3.72226	-2.19444	-2.68135	-3.60862	-2.56194	-3.56721	-2.67387	-1.89771	-3.54894	-1.31555	-3.15464
lINS	-2.03607	-2.22578	-2.93262	-5.223	-1.73735	-3.24833	-4.52939	-4.45327	-4.00209	-4.24723	-3.38495	-4.70092	0	-5.16079	-5.14488	-6.3397	-2.20838	-2.63021	-3.92308	-5.16345	-3.06319	-3.28516	-1.46608	-5.01537	-2.9425	-4.35753	-3.26873	-4.4806
rINS	-3.22163	-2.62004	-2.80891	-3.4961	-2.25835	-1.98409	-3.01857	-1.76868	-2.80483	-1.37311	-3.01333	-2.4652	-5.16079	0	-5.88015	-4.18726	-2.76528	-2.83683	-1.81831	-3.19854	-3.58819	-3.87434	-4.02399	-3.03491	-1.69589	-3.70803	-1.829	-3.68684
lLTL	-2.23981	-0.157398	-3.03985	-3.55372	-2.14952	-2.95796	-3.87467	-4.69643	-4.80015	-4.93864	-2.86625	-5.34937	-5.14488	-5.88015	0	-6.48719	-3.33034	-3.33747	-3.75097	-6.85136	-3.71448	-4.94027	-3.26086	-4.06419	-3.68945	-6.48975	-4.4432	-5.49357
rLTL	-3.92218	-3.9531	-6.20232	-3.1076	-2.63859	-2.53125	-4.28693	-2.59344	-5.6436	-4.31635	-4.21105	-5.2618	-6.3397	-4.18726	-6.48719	0	-4.47996	-4.0567	-4.40233	-5.72717	-5.05846	-5.54591	-7.1042	-2.99701	-4.29633	-4.69067	-3.81382	-4.02702
lACC	-1.84425	-0.287686	-2.03171	-2.54923	-1.25326	-0.434362	-1.62894	-2.03377	-2.12391	-3.51458	-3.12656	-2.11596	-2.20838	-2.76528	-3.33034	-4.47996	0	-1.58843	-2.10811	-1.81184	-2.71958	-1.24665	-1.71634	-3.73543	-2.11255	-4.52674	-3.31871	-3.62813
rACC	-2.55672	-1.60628	-2.23351	-1.85889	-1.89448	-1.90354	-2.18644	-3.02394	-2.41198	-3.90685	-3.05906	-3.72226	-2.63021	-2.83683	-3.33747	-4.0567	-1.58843	0	-1.91053	-3.06412	-2.97966	-1.4546	-2.15225	-4.59781	-2.34461	-4.76243	-2.97584	-4.88214
lPCC	-2.19861	-1.28642	-2.9297	-3.88219	-2.67192	-0.973791	-2.45054	-1.41574	-3.00982	-2.11908	-2.27558	-2.19444	-3.92308	-1.81831	-3.75097	-4.40233	-2.10811	-1.91053	0	-2.56572	-2.51942	-3.9266	-3.16408	-2.7861	-3.4257	-5.7943	-3.56826	-4.37551
rPCC	-2.78403	-2.29246	-3.83015	-1.76386	-2.70757	-0.712881	-0.274154	-2.48292	-2.2636	-4.89897	-5.75567	-2.68135	-5.16345	-3.19854	-6.85136	-5.72717	-1.81184	-3.06412	-2.56572	0	-8.84257	-7.22602	-7.03034	-1.2015	-3.38332	-4.64117	-4.85708	-2.76108
lPHG	-1.90033	-1.01028	-2.70788	-3.82913	-1.80758	-3.13371	-3.79459	-2.0699	-4.10769	-3.32714	-2.51806	-3.60862	-3.06319	-3.58819	-3.71448	-5.05846	-2.71958	-2.97966	-2.51942	-8.84257	0	-4.67251	-1.83758	-3.93723	-3.25813	-6.20956	-4.2648	-6.21978
rPHG	-2.17076	-1.50893	-4.74183	-4.46368	-1.7713	-0.827417	-3.23193	-2.87553	-2.28697	-2.49257	-3.41024	-2.56194	-3.28516	-3.87434	-4.94027	-5.54591	-1.24665	-1.4546	-3.9266	-7.22602	-4.67251	0	-4.30677	-4.45015	-2.81168	-6.27151	-4.17699	-6.68064
lIPL	-0.199343	-2.1403	-2.09833	-4.75563	-1.2612	-2.16603	-2.3353	-3.18265	-2.31861	-3.86485	-1.87087	-3.56721	-1.46608	-4.02399	-3.26086	-7.1042	-1.71634	-2.15225	-3.16408	-7.03034	-1.83758	-4.30677	0	-4.37394	-1.38581	-6.21263	-4.11168	-5.42387
rIPL	-3.64566	-3.30527	-2.65417	-2.58112	-2.96905	-2.10161	-3.36087	-1.17265	-4.59957	-2.4683	-4.37839	-2.67387	-5.01537	-3.03491	-4.06419	-2.99701	-3.73543	-4.59781	-2.7861	-1.2015	-3.93723	-4.45015	-4.37394	0	-2.69998	-2.7543	-2.28666	-1.35824
lFLC	-1.54534	-2.71254	-1.37649	-3.17215	-3.15564	-2.43039	-1.96036	-2.06384	-2.33761	-2.10356	-3.48616	-1.89771	-2.9425	-1.69589	-3.68945	-4.29633	-2.11255	-2.34461	-3.4257	-3.38332	-3.25813	-2.81168	-1.38581	-2.69998	0	-5.96908	-1.9843	-4.73342
rFLC	-3.53289	-3.59798	-4.44668	-2.21895	-3.41839	-2.93978	-1.93877	-1.34132	-3.20803	-3.55984	-6.4212	-3.54894	-4.35753	-3.70803	-6.48975	-4.69067	-4.52674	-4.76243	-5.7943	-4.64117	-6.20956	-6.27151	-6.21263	-2.7543	-5.96908	0	-6.54208	-4.76616
lPVC	-1.90221	-2.18668	-4.39269	-4.1576	-2.51083	-1.54645	-2.5576	-2.63574	-3.57229	-3.30447	-6.24318	-1.31555	-3.26873	-1.829	-4.4432	-3.81382	-3.31871	-2.97584	-3.56826	-4.85708	-4.2648	-4.17699	-4.11168	-2.28666	-1.9843	-6.54208	0	-6.32156
rPVC	-2.7843	-2.48164	-3.36838	-1.23197	-3.8112	-1.9066	-1.02232	-1.93371	-3.3805	-3.74124	-6.39119	-3.15464	-4.4806	-3.68684	-5.49357	-4.02702	-3.62813	-4.88214	-4.37551	-2.76108	-6.21978	-6.68064	-5.42387	-1.35824	-4.73342	-4.76616	-6.32156	0
ALPHA	lSMA	rSMA	lSPL	rSPL	lSFC	rSFC	lAFC	rAFC	lOFC	rOFC	lLFC	rLFC	lINS	rINS	lLTL	rLTL	lACC	rACC	lPCC	rPCC	lPHG	rPHG	lIPL	rIPL	lFLC	rFLC	lPVC	rPVC
lSMA	0	1.65033	1.02044	1.9725	1.84421	2.77288	4.50441	3.28703	0.381446	0.874169	3.48416	1.96127	3.50089	-0.119524	3.97183	0.826934	2.51391	2.67217	2.1826	1.7988	2.75138	0.969916	3.33317	-1.12304	1.30635	0.769025	-0.229739	1.27487
rSMA	1.65033	0	1.36964	1.66837	1.32887	2.45523	4.0946	3.24114	2.17027	2.16366	3.16854	2.75954	3.55244	1.72377	3.70482	1.92181	2.18645	1.8034	3.2382	1.13098	2.43676	2.25589	2.90928	0.75318	2.24427	0.916065	1.75902	1.15822
lSPL	1.02044	1.36964	0	1.82908	0.706442	1.79131	3.95122	3.18342	0.254811	0.658313	2.46383	2.20516	3.27774	-1.26657	2.56421	0.497473	1.66508	2.11515	-0.0162628	-0.419293	1.86512	0.208518	2.08718	0.454264	0.832022	-0.458141	-0.797309	-0.268142
rSPL	1.9725	1.66837	1.82908	0	2.32723	2.69458	3.92627	1.56047	1.50983	0.344999	2.09168	-0.242914	1.72912	-0.0704323	2.14671	2.52953	2.51572	3.38249	0.2724	0.272637	-0.118202	-0.989741	3.06566	1.52452	0.0910032	0.268232	-0.229368	0.889628
lSFC	1.84421	1.32887	0.706442	2.32723	0	2.76709	3.87793	2.47024	1.00989	0.371504	2.60717	2.19052	2.99501	-2.07433	3.17162	-0.563203	3.48309	2.25968	1.2656	-0.06061	2.04912	1.26362	2.88164	-0.95958	0.804149	0.583795	-0.11965	0.158484
rSFC	2.77288	2.45523	1.79131	2.69458	2.76709	0	2.4925	2.7356	1.24413	1.61229	2.21558	2.21485	3.82951	1.10009	3.05929	1.7455	3.06217	2.9365	2.94815	1.7771	2.50499	2.46526	3.46155	1.35566	2.37455	1.91819	2.16656	1.68469
lAFC	4.50441	4.0946	3.95122	3.92627	3.87793	2.4925	0	5.3715	4.71579	4.67126	3.49166	3.38645	3.38552	2.33352	2.95774	2.72858	3.89879	3.4605	3.52384	1.49087	3.77787	3.98666	4.8883	2.64846	2.96055	3.04331	1.87594	2.62852
rAFC	3.28703	3.24114	3.18342	1.56047	2.47024	2.7356	5.3715	0	4.3436	3.25709	4.22994	2.44743	2.18967	1.44808	5.16344	1.71039	2.76307	3.27299	3.07743	2.66362	4.05869	3.29046	3.20088	1.97286	2.23295	1.28557	1.02159	0.805012
lOFC	0.381446	2.17027	0.254811	1.50983	1.00989	1.24413	4.71579	4.3436	0	-0.21892	1.91092	0.831686	0.893108	-1.55212	1.94196	-1.92894	1.40533	1.04412	0.619744	-1.43774	1.71395	0.801005	1.64353	-0.761735	-0.145147	-1.04034	-2.12697	-1.30358
rOFC	0.874169	2.16366	0.658313	0.344999	0.371504	1.61229	4.67126	3.25709	-0.21892	0	2.17288	0.451297	0.650176	0.0808258	3.1705	-0.832953	1.33155	1.12265	1.56589	-2.1659	2.01324	1.28284	0.908705	-0.244037	0.376768	-1.63654	-2.20053	-1.46624
lLFC	3.48416	3.16854	2.46383	2.09168	2.60717	2.21558	3.49166	4.22994	1.91092	2.17288	0	2.11313	1.62451	0.219415	2.54232	1.97771	3.54419	3.54002	1.67929	-1.67722	2.98285	2.21132	3.04468	0.356086	1.51601	-1.37116	-0.381559	-1.37425
rLFC	1.96127	2.75954	2.20516	-0.242914	2.19052	2.21485	3.38645	2.44743	0.831686	0.451297	2.11313	0	0.909403	-0.484121	1.83219	1.3762	1.29846	2.13668	0.334983	-1.55361	0.903667	0.308138	1.28368	-1.09888	-0.661995	-1.73477	-1.27091	-2.75679
lINS	3.50089	3.55244	3.27774	1.72912	2.99501	3.82951	3.38552	2.18967	0.893108	0.650176	1.62451	0.909403	0	-0.828439	1.27422	-0.24059	4.38791	3.31665	1.76028	-2.86252	0.755784	1.69826	2.76768	-1.09376	1.1105	-1.55215	-0.851044	-1.9241
rINS	-0.119524	1.72377	-1.26657	-0.0704323	-2.07433	1.10009	2.33352	1.44808	-1.55212	0.0808258	0.219415	-0.484121	-0.828439	0	-0.208248	1.33996	0.298107	1.02351	0.148514	-0.706995	-1.07571	-1.14898	0.0632949	-0.559702	-0.959338	-1.32299	-1.92893	-0.614715
lLTL	3.97183	3.70482	2.56421	2.14671	3.17162	3.05929	2.95774	5.16344	1.94196	3.1705	2.54232	1.83219	1.27422	-0.208248	0	0.125026	3.1693	4.72912	2.0249	-2.32246	1.89992	2.01637	2.36057	0.23319	-0.163172	-2.23622	-1.48726	-2.1299
rLTL	0.826934	1.92181	0.497473	2.52953	-0.563203	1.7455	2.72858	1.71039	-1.92894	-0.832953	1.97771	1.3762	-0.24059	1.33996	0.125026	0	-0.566891	0.286748	0.725427	-1.26817	0.525019	0.267192	0.37655	1.46866	-0.582324	-0.972424	-1.57355	-0.86919
lACC	2.51391	2.18645	1.66508	2.51572	3.48309	3.06217	3.89879	2.76307	1.40533	1.33155	3.54419	1.29846	4.38791	0.298107	3.1693	-0.566891	0	2.53626	2.57465	-0.404018	3.70755	2.42742	3.49189	-0.247319	1.27189	-0.208781	-1.1643	-0.182132
rACC	2.67217	1.8034	2.11515	3.38249	2.25968	2.9365	3.4605	3.27299	1.04412	1.12265	3.54002	2.13668	3.31665	1.02351	4.72912	0.286748	2.53626	0	2.62695	-0.607629	3.80844	2.4209	3.14184	0.25083	0.98658	-0.110724	-1.03854	-0.170254
lPCC	2.1826	3.2382	-0.0162628	0.2724	1.2656	2.94815	3.52384	3.07743	0.619744	1.56589	1.67929	0.334983	1.76028	0.148514	2.0249	0.725427	2.57465	2.62695	0	-0.0541204	1.79451	1.12919	2.52112	1.10146	1.66553	-1.62858	-0.638562	-0.608043
rPCC	1.7988	1.13098	-0.419293	0.272637	-0.06061	1.7771	1.49087	2.66362	-1.43774	-2.1659	-1.67722	-1.55361	-2.86252	-0.706995	-2.32246	-1.26817	-0.404018	-0.607629	-0.0541204	0	-2.5617	-3.46222	-1.11439	0.788869	-1.28514	-1.88062	-2.22232	-1.01934
lPHG	2.75138	2.43676	1.86512	-0.118202	2.04912	2.50499	3.77787	4.05869	1.71395	2.01324	2.98285	0.903667	0.755784	-1.07571	1.89992	0.525019	3.70755	3.80844	1.79451	-2.5617	0	1.78364	3.08251	-1.40718	0.817175	-1.9267	-0.11487	-1.80553
rPHG	0.969916	2.25589	0.208518	-0.989741	1.26362	2.46526	3.98666	3.29046	0.801005	1.28284	2.21132	0.308138	1.69826	-1.14898	2.01637	0.267192	2.42742	2.4209	1.12919	-3.46222	1.78364	0	1.1908	-2.15395	-0.61902	-3.74513	-3.44159	-3.40546
lIPL	3.33317	2.90928	2.08718	3.06566	2.88164	3.46155	4.8883	3.20088	1.64353	0.908705	3.04468	1.28368	2.76768	0.0632949	2.36057	0.37655	3.49189	3.14184	2.52112	-1.11439	3.08251	1.1908	0	-0.427566	2.12949	-2.19481	0.0489356	-1.48039
rIPL	-1.12304	0.75318	0.454264	1.52452	-0.95958	1.35566	2.64846	1.97286	-0.761735	-0.244037	0.356086	-1.09888	-1.09376	-0.559702	0.23319	1.46866	-0.247319	0.25083	1.10146	0.788869	-1.40718	-2.15395	-0.427566	0	0.23029	1.79237	0.489686	1.4959
lFLC	1.30635	2.24427	0.832022	0.0910032	0.804149	2.37455	2.96055	2.23295	-0.145147	0.376768	1.51601	-0.661995	1.1105	-0.959338	-0.163172	-0.582324	1.27189	0.98658	1.66553	-1.28514	0.817175	-0.61902	2.12949	0.23029	0	-1.96333	2.47458	-0.753677
rFLC	0.769025	0.916065	-0.458141	0.268232	0.583795	1.91819	3.04331	1.28557	-1.04034	-1.63654	-1.37116	-1.73477	-1.55215	-1.32299	-2.23622	-0.972424	-0.208781	-0.110724	-1.62858	-1.88062	-1.9267	-3.74513	-2.19481	1.79237	-1.96333	0	-4.2363	-2.50834
lPVC	-0.229739	1.75902	-0.797309	-0.229368	-0.11965	2.16656	1.87594	1.02159	-2.12697	-2.20053	-0.381559	-1.27091	-0.851044	-1.92893	-1.48726	-1.57355	-1.1643	-1.03854	-0.638562	-2.22232	-0.11487	-3.44159	0.0489356	0.489686	2.47458	-4.2363	0	-1.75807
rPVC	1.27487	1.15822	-0.268142	0.889628	0.158484	1.68469	2.62852	0.805012	-1.30358	-1.46624	-1.37425	-2.75679	-1.9241	-0.614715	-2.1299	-0.86919	-0.182132	-0.170254	-0.608043	-1.01934	-1.80553	-3.40546	-1.48039	1.4959	-0.753677	-2.50834	-1.75807	0
BETA-1	lSMA	rSMA	lSPL	rSPL	lSFC	rSFC	lAFC	rAFC	lOFC	rOFC	lLFC	rLFC	lINS	rINS	lLTL	rLTL	lACC	rACC	lPCC	rPCC	lPHG	rPHG	lIPL	rIPL	lFLC	rFLC	lPVC	rPVC
lSMA	0	-2.41565	0.62035	-0.0523152	-0.39887	-0.00830038	-0.580992	-0.342759	0.216419	-2.1757	-2.95659	-0.519907	0.838029	-1.47551	1.08367	0.137486	-1.30495	0.292511	0.561898	0.965754	-0.892721	0.0949705	2.13306	-1.91801	0.450526	0.0442963	-0.254786	0.115549
rSMA	-2.41565	0	-0.0799482	-0.563382	-2.59657	-0.938442	-1.54953	0.76974	-0.62556	-0.943532	-0.271352	0.53001	-0.294368	-0.67273	2.2215	-1.13542	-0.325437	0.0790383	1.20371	-0.0350197	0.880627	0.34725	0.22845	-1.02699	0.415284	-1.09808	-0.116782	-0.334397
lSPL	0.62035	-0.0799482	0	0.641644	0.17704	0.166898	-1.50537	-0.0333575	-0.828458	-2.81744	-2.35936	-1.24113	-0.993385	-1.39332	-1.22491	-0.700235	-0.298041	-0.120677	0.632932	-0.19103	-1.54611	-1.22934	-0.474142	-0.307452	-0.345759	-1.26414	-1.14829	-0.492394
rSPL	-0.0523152	-0.563382	0.641644	0	-0.0903163	0.625639	-0.513934	-0.150009	-1.85618	-2.23434	-1.90669	-2.1915	-2.21426	-0.911868	-1.68874	-0.261995	-0.45632	0.369364	0.109601	0.395782	-2.63459	-2.01139	-0.642715	-0.72839	-0.229339	-0.403367	-0.937292	0.532495
lSFC	-0.39887	-2.59657	0.17704	-0.0903163	0	-0.223585	-0.831563	-0.505042	0.011591	-1.93625	-2.5841	-0.917779	2.02851	-1.32892	2.20733	-0.205116	-0.389936	0.087162	0.797499	0.385655	-0.163809	0.857573	1.73222	-1.81571	-0.0848404	-0.62795	-0.783998	-0.545727
rSFC	-0.00830038	-0.938442	0.166898	0.625639	-0.223585	0	-0.518713	0.623667	0.0618071	-0.400359	-1.25421	0.592027	1.50418	0.063529	2.57514	-0.164181	-0.58388	0.51674	1.43094	0.172763	1.8908	0.707965	0.908355	-0.963544	0.324097	-0.714772	-0.127361	-0.545155
lAFC	-0.580992	-1.54953	-1.50537	-0.513934	-0.831563	-0.518713	0	-1.07848	-1.30039	-1.81344	-2.81658	-1.01854	-0.678243	-1.30886	0.858785	-0.115753	-1.53498	-1.23179	-1.1837	1.01087	-0.327565	-0.124769	-0.456312	-1.15112	-0.708557	-0.20218	-1.57785	0.123954
rAFC	-0.342759	0.76974	-0.0333575	-0.150009	-0.505042	0.623667	-1.07848	0	-0.623945	-0.874142	-3.24343	1.37488	-0.638468	-0.9871	1.96835	0.626032	0.587519	1.34227	0.746724	-0.817519	0.485253	0.780998	0.525706	-0.671805	0.192604	0.0535569	-0.75522	-0.702376
lOFC	0.216419	-0.62556	-0.828458	-1.85618	0.011591	0.0618071	-1.30039	-0.623945	0	-1.31778	-3.05408	-1.82953	-1.14915	-2.19546	1.65557	-2.60909	-0.0565198	1.11295	-0.737853	-2.34023	0.0736015	-0.600455	-0.56062	-2.29084	-1.56629	-2.75564	-3.36541	-2.98789
rOFC	-2.1757	-0.943532	-2.81744	-2.23434	-1.93625	-0.400359	-1.81344	-0.874142	-1.31778	0	-3.48993	-0.120889	-2.61322	-1.37096	0.411323	-2.27418	-1.64867	-1.37012	-1.47735	-3.24887	-0.288573	-1.2282	-2.53263	-2.37997	-1.79484	-2.61522	-3.08545	-3.16923
lLFC	-2.95659	-0.271352	-2.35936	-1.90669	-2.5841	-1.25421	-2.81658	-3.24343	-3.05408	-3.48993	0	-2.91692	-2.26808	-1.75617	-1.95339	-1.29972	-2.54403	-1.99047	-2.19212	-2.44528	-2.54571	-3.29325	-2.68642	-1.84348	-1.02869	-2.75398	-2.80107	-2.88751
rLFC	-0.519907	0.53001	-1.24113	-2.1915	-0.917779	0.592027	-1.01854	1.37488	-1.82953	-0.120889	-2.91692	0	-1.77749	-0.768821	-1.14656	-1.14492	-1.30003	0.264488	-1.44997	-3.00713	-0.377383	-0.939508	-0.666416	-1.95251	-0.923492	-3.63543	-0.916864	-3.90205
lINS	0.838029	-0.294368	-0.993385	-2.21426	2.02851	1.50418	-0.678243	-0.638468	-1.14915	-2.61322	-2.26808	-1.77749	0	-1.84566	-1.08371	-1.89742	0.830826	0.88452	-0.308772	-2.04409	-0.00995884	-1.24754	-0.249389	-2.65802	-0.99107	-1.47803	-2.00141	-2.08262
rINS	-1.47551	-0.67273	-1.39332	-0.911868	-1.32892	0.063529	-1.30886	-0.9871	-2.19546	-1.37096	-1.75617	-0.768821	-1.84566	0	-2.04685	-1.62396	-2.13269	-1.18419	0.225353	-1.48017	-1.77808	-1.91	-2.12608	-2.25316	0.540418	-2.64863	-0.980295	-2.85929
lLTL	1.08367	2.2215	-1.22491	-1.68874	2.20733	2.57514	0.858785	1.96835	1.65557	0.411323	-1.95339	-1.14656	-1.08371	-2.04685	0	-1.82864	1.48015	2.59136	0.201934	-3.07209	1.01185	-0.385698	0.2668	-1.78358	-1.21212	-2.69312	-2.1855	-2.93104
rLTL	0.137486	-1.13542	-0.700235	-0.261995	-0.205116	-0.164181	-0.115753	0.626032	-2.60909	-2.27418	-1.29972	-1.14492	-1.89742	-1.62396	-1.82864	0	-1.66178	-1.7024	-1.35666	-3.24944	-1.12075	-1.80883	-1.04765	-1.79568	-2.26097	-3.22477	-3.64764	-2.98689
lACC	-1.30495	-0.325437	-0.298041	-0.45632	-0.389936	-0.58388	-1.53498	0.587519	-0.0565198	-1.64867	-2.54403	-1.30003	0.830826	-2.13269	1.48015	-1.66178	0	-0.0164065	-0.103314	-0.48809	0.0332402	-0.568433	-0.173739	-1.1357	-0.0123805	-1.65831	-0.945903	-1.78354
rACC	0.292511	0.0790383	-0.120677	0.369364	0.087162	0.51674	-1.23179	1.34227	1.11295	-1.37012	-1.99047	0.264488	0.88452	-1.18419	2.59136	-1.7024	-0.0164065	0	0.301678	-1.54119	1.38032	0.821452	-0.224482	-1.21044	-0.477211	-2.09948	-1.80509	-2.53973
lPCC	0.561898	1.20371	0.632932	0.109601	0.797499	1.43094	-1.1837	0.746724	-0.737853	-1.47735	-2.19212	-1.44997	-0.308772	0.225353	0.201934	-1.35666	-0.103314	0.301678	0	0.125494	-1.2908	-1.58876	0.0272785	0.803704	-0.518172	-1.88226	-0.456124	-0.712807
rPCC	0.965754	-0.0350197	-0.19103	0.395782	0.385655	0.172763	1.01087	-0.817519	-2.34023	-3.24887	-2.44528	-3.00713	-2.04409	-1.48017	-3.07209	-3.24944	-0.48809	-1.54119	0.125494	0	-3.02386	-4.14603	-1.23066	0.644856	-0.558749	-3.22136	-2.48829	-0.873739
lPHG	-0.892721	0.880627	-1.54611	-2.63459	-0.163809	1.8908	-0.327565	0.485253	0.0736015	-0.288573	-2.54571	-0.377383	-0.00995884	-1.77808	1.01185	-1.12075	0.0332402	1.38032	-1.2908	-3.02386	0	-1.92608	0.273175	-2.25528	-0.676389	-2.18515	-1.54228	-2.13237
rPHG	0.0949705	0.34725	-1.22934	-2.01139	0.857573	0.707965	-0.124769	0.780998	-0.600455	-1.2282	-3.29325	-0.939508	-1.24754	-1.91	-0.385698	-1.80883	-0.568433	0.821452	-1.58876	-4.14603	-1.92608	0	-1.19517	-3.02901	-1.29979	-4.95323	-2.9186	-5.32765
lIPL	2.13306	0.22845	-0.474142	-0.642715	1.73222	0.908355	-0.456312	0.525706	-0.56062	-2.53263	-2.68642	-0.666416	-0.249389	-2.12608	0.2668	-1.04765	-0.173739	-0.224482	0.0272785	-1.23066	0.273175	-1.19517	0	-1.59131	-0.816138	-3.02792	-2.04202	-2.25891
rIPL	-1.91801	-1.02699	-0.307452	-0.72839	-1.81571	-0.963544	-1.15112	-0.671805	-2.29084	-2.37997	-1.84348	-1.95251	-2.65802	-2.25316	-1.78358	-1.79568	-1.1357	-1.21044	0.803704	0.644856	-2.25528	-3.02901	-1.59131	0	0.917106	0.174009	0.237546	0.357907
lFLC	0.450526	0.415284	-0.345759	-0.229339	-0.0848404	0.324097	-0.708557	0.192604	-1.56629	-1.79484	-1.02869	-0.923492	-0.99107	0.540418	-1.21212	-2.26097	-0.0123805	-0.477211	-0.518172	-0.558749	-0.676389	-1.29979	-0.816138	0.917106	0	-1.44126	0.729757	-0.255093
rFLC	0.0442963	-1.09808	-1.26414	-0.403367	-0.62795	-0.714772	-0.20218	0.0535569	-2.75564	-2.61522	-2.75398	-3.63543	-1.47803	-2.64863	-2.69312	-3.22477	-1.65831	-2.09948	-1.88226	-3.22136	-2.18515	-4.95323	-3.02792	0.174009	-1.44126	0	-3.95106	-4.53663
lPVC	-0.254786	-0.116782	-1.14829	-0.937292	-0.783998	-0.127361	-1.57785	-0.75522	-3.36541	-3.08545	-2.80107	-0.916864	-2.00141	-0.980295	-2.1855	-3.64764	-0.945903	-1.80509	-0.456124	-2.48829	-1.54228	-2.9186	-2.04202	0.237546	0.729757	-3.95106	0	-2.77521
rPVC	0.115549	-0.334397	-0.492394	0.532495	-0.545727	-0.545155	0.123954	-0.702376	-2.98789	-3.16923	-2.88751	-3.90205	-2.08262	-2.85929	-2.93104	-2.98689	-1.78354	-2.53973	-0.712807	-0.873739	-2.13237	-5.32765	-2.25891	0.357907	-0.255093	-4.53663	-2.77521	0
BETA-2	lSMA	rSMA	lSPL	rSPL	lSFC	rSFC	lAFC	rAFC	lOFC	rOFC	lLFC	rLFC	lINS	rINS	lLTL	rLTL	lACC	rACC	lPCC	rPCC	lPHG	rPHG	lIPL	rIPL	lFLC	rFLC	lPVC	rPVC
lSMA	0	0.444331	1.43354	0.283034	0.346294	0.225536	-1.13053	1.16118	1.06464	3.0842	-0.163986	0.670314	1.26056	0.275205	0.0170671	0.0250322	-0.349859	0.01227	0.701925	-1.0809	1.1631	0.809484	-0.376789	0.455115	0.859024	-1.25426	-0.017836	-1.32924
rSMA	0.444331	0	-0.0639498	-1.47419	0.15164	1.20873	1.46124	1.21479	1.97696	1.62048	1.97782	1.8678	-0.252555	-0.623424	0.541409	-2.1638	0.258959	-0.956112	-0.413557	0.287666	0.817756	-0.315476	-0.661436	-0.714158	-0.602272	-1.61808	-1.03625	-0.833705
lSPL	1.43354	-0.0639498	0	0.845621	0.808144	0.0199588	0.63102	1.57522	1.34402	1.76628	-0.0787583	1.16596	-1.3826	-0.787113	-0.784382	-0.499195	0.24424	-0.310417	0.672484	-1.99045	-0.551803	-0.723878	-0.82477	-0.071999	-2.11129	-2.1498	-1.2627	-1.61328
rSPL	0.283034	-1.47419	0.845621	0	0.678963	-0.0992452	0.468494	1.09171	1.17649	0.952425	1.1694	1.7222	-1.0705	-0.815904	-0.277387	-3.09504	0.993042	-0.487992	-0.227211	-2.68421	-0.857526	-1.30252	-1.15565	-0.400157	-2.38112	-3.23674	-2.43492	-2.51005
lSFC	0.346294	0.15164	0.808144	0.678963	0	0.468292	0.271583	1.68805	2.28251	3.3471	0.0651507	1.94858	0.893703	0.428592	0.567582	0.0868704	0.782613	-0.273592	0.768203	-0.698052	1.75191	0.523075	-0.0741479	0.142201	0.136334	-1.41293	-0.73573	-1.7422
rSFC	0.225536	1.20873	0.0199588	-0.0992452	0.468292	0	0.936443	0.63566	0.797611	0.968762	1.09966	1.32235	-0.780363	-0.0374907	-1.15772	-0.433664	-0.221762	0.217625	0.375859	-0.242219	-0.798863	-1.67096	-0.413993	-0.113383	-0.14929	-2.83785	-0.70314	-2.12104
lAFC	-1.13053	1.46124	0.63102	0.468494	0.271583	0.936443	0	0.683594	0.193845	1.29266	0.307704	-0.501234	0.431997	0.187708	0.426311	0.0147484	0.18835	0.598366	-0.249545	1.28366	-0.0360524	1.46121	-0.478125	0.255084	0.580699	1.78521	0.835545	1.97792
rAFC	1.16118	1.21479	1.57522	1.09171	1.68805	0.63566	0.683594	0	0.887023	1.85495	0.0993083	2.83948	1.10966	1.78913	0.433365	0.273232	0.864034	1.51148	-0.271429	0.437628	1.0893	1.07866	1.81764	1.77348	1.66018	0.414656	0.799519	0.774197
lOFC	1.06464	1.97696	1.34402	1.17649	2.28251	0.797611	0.193845	0.887023	0	3.21688	0.612123	1.04108	1.69229	0.550154	0.796354	-1.31118	0.92526	1.57465	-0.265312	-0.37206	0.896629	0.859588	0.635817	-0.301186	0.406928	0.52341	-0.398698	0.704169
rOFC	3.0842	1.62048	1.76628	0.952425	3.3471	0.968762	1.29266	1.85495	3.21688	0	0.109914	2.2035	0.050053	-0.579039	0.606085	-0.796734	1.95197	2.07112	0.686601	-1.2349	-0.221212	-0.647324	-0.488209	0.786153	-0.71018	-1.16024	-1.72758	-1.24817
lLFC	-0.163986	1.97782	-0.0787583	1.1694	0.0651507	1.09966	0.307704	0.0993083	0.612123	0.109914	0	0.316149	1.02376	0.342367	0.643178	0.563412	1.18759	1.68449	0.018695	0.346234	1.40277	1.1612	-0.385264	0.710789	0.342865	0.647957	-0.0196483	0.387055
rLFC	0.670314	1.8678	1.16596	1.7222	1.94858	1.32235	-0.501234	2.83948	1.04108	2.2035	0.316149	0	0.539745	2.27048	0.68507	1.10138	0.385598	2.16708	0.78847	3.00607	1.29671	1.20659	0.624363	3.36837	1.3505	1.2944	0.933945	1.68574
lINS	1.26056	-0.252555	-1.3826	-1.0705	0.893703	-0.780363	0.431997	1.10966	1.69229	0.050053	1.02376	0.539745	0	-0.699007	0.181034	-0.254582	1.22851	0.232317	-0.266572	0.194929	-0.148397	0.36489	-0.599937	-0.739508	-0.0700426	1.62853	-0.30097	1.52638
rINS	0.275205	-0.623424	-0.787113	-0.815904	0.428592	-0.0374907	0.187708	1.78913	0.550154	-0.579039	0.342367	2.27048	-0.699007	0	-3.01526	0.410444	-0.729199	-1.16474	-2.15534	-1.16612	-3.90585	-2.92627	-2.45275	-0.0314906	-0.458072	-1.19446	-0.461566	0.0169997
lLTL	0.0170671	0.541409	-0.784382	-0.277387	0.567582	-1.15772	0.426311	0.433365	0.796354	0.606085	0.643178	0.68507	0.181034	-3.01526	0	-0.883596	1.25961	0.00125813	-1.3089	-1.79951	-0.985706	0.620866	-0.812069	-1.31015	-0.827221	-1.93114	-2.01043	-1.54439
rLTL	0.0250322	-2.1638	-0.499195	-3.09504	0.0868704	-0.433664	0.0147484	0.273232	-1.31118	-0.796734	0.563412	1.10138	-0.254582	0.410444	-0.883596	0	-2.02226	-3.60228	-2.19763	-0.687327	-1.78402	-2.12751	-1.19154	-1.47859	0.27438	-0.0850487	-0.296765	-0.0258593
lACC	-0.349859	0.258959	0.24424	0.993042	0.782613	-0.221762	0.18835	0.864034	0.92526	1.95197	1.18759	0.385598	1.22851	-0.729199	1.25961	-2.02226	0	0.912301	0.0552016	-0.0220151	0.646731	-0.218079	0.457594	0.764038	0.6249	0.321176	-0.18012	0.400044
rACC	0.01227	-0.956112	-0.310417	-0.487992	-0.273592	0.217625	0.598366	1.51148	1.57465	2.07112	1.68449	2.16708	0.232317	-1.16474	0.00125813	-3.60228	0.912301	0	-1.18555	-2.56527	-1.30462	-2.70894	-0.122554	-1.23736	-0.817303	-3.46711	-2.23004	-3.39365
lPCC	0.701925	-0.413557	0.672484	-0.227211	0.768203	0.375859	-0.249545	-0.271429	-0.265312	0.686601	0.018695	0.78847	-0.266572	-2.15534	-1.3089	-2.19763	0.0552016	-1.18555	0	-1.73593	-2.30865	-2.02454	-1.07102	-0.889736	-2.41586	-3.25125	-1.62552	-1.90247
rPCC	-1.0809	0.287666	-1.99045	-2.68421	-0.698052	-0.242219	1.28366	0.437628	-0.37206	-1.2349	0.346234	3.00607	0.194929	-1.16612	-1.79951	-0.687327	-0.0220151	-2.56527	-1.73593	0	-2.60763	-2.21333	-1.50327	-2.8034	-2.69866	-3.60173	-2.83032	-3.27239
lPHG	1.1631	0.817756	-0.551803	-0.857526	1.75191	-0.798863	-0.0360524	1.0893	0.896629	-0.221212	1.40277	1.29671	-0.148397	-3.90585	-0.985706	-1.78402	0.646731	-1.30462	-2.30865	-2.60763	0	-1.76464	-0.515758	-1.68264	-0.845216	-3.06251	-1.96863	-2.46834
rPHG	0.809484	-0.315476	-0.723878	-1.30252	0.523075	-1.67096	1.46121	1.07866	0.859588	-0.647324	1.1612	1.20659	0.36489	-2.92627	0.620866	-2.12751	-0.218079	-2.70894	-2.02454	-2.21333	-1.76464	0	-1.55039	-2.5315	-0.753279	-3.15201	-2.19601	-3.2301
lIPL	-0.376789	-0.661436	-0.82477	-1.15565	-0.0741479	-0.413993	-0.478125	1.81764	0.635817	-0.488209	-0.385264	0.624363	-0.599937	-2.45275	-0.812069	-1.19154	0.457594	-0.122554	-1.07102	-1.50327	-0.515758	-1.55039	0	-1.29756	-1.58168	-2.08357	-0.526558	-1.71077
rIPL	0.455115	-0.714158	-0.071999	-0.400157	0.142201	-0.113383	0.255084	1.77348	-0.301186	0.786153	0.710789	3.36837	-0.739508	-0.0314906	-1.31015	-1.47859	0.764038	-1.23736	-0.889736	-2.8034	-1.68264	-2.5315	-1.29756	0	-2.13371	-3.17044	-2.01101	-3.27087
lFLC	0.859024	-0.602272	-2.11129	-2.38112	0.136334	-0.14929	0.580699	1.66018	0.406928	-0.71018	0.342865	1.3505	-0.0700426	-0.458072	-0.827221	0.27438	0.6249	-0.817303	-2.41586	-2.69866	-0.845216	-0.753279	-1.58168	-2.13371	0	-3.69952	-3.11194	-2.9451
rFLC	-1.25426	-1.61808	-2.1498	-3.23674	-1.41293	-2.83785	1.78521	0.414656	0.52341	-1.16024	0.647957	1.2944	1.62853	-1.19446	-1.93114	-0.0850487	0.321176	-3.46711	-3.25125	-3.60173	-3.06251	-3.15201	-2.08357	-3.17044	-3.69952	0	-4.34093	-2.52865
lPVC	-0.017836	-1.03625	-1.2627	-2.43492	-0.73573	-0.70314	0.835545	0.799519	-0.398698	-1.72758	-0.0196483	0.933945	-0.30097	-0.461566	-2.01043	-0.296765	-0.18012	-2.23004	-1.62552	-2.83032	-1.96863	-2.19601	-0.526558	-2.01101	-3.11194	-4.34093	0	-3.75028
rPVC	-1.32924	-0.833705	-1.61328	-2.51005	-1.7422	-2.12104	1.97792	0.774197	0.704169	-1.24817	0.387055	1.68574	1.52638	0.0169997	-1.54439	-0.0258593	0.400044	-3.39365	-1.90247	-3.27239	-2.46834	-3.2301	-1.71077	-3.27087	-2.9451	-2.52865	-3.75028	0
GAMMA	lSMA	rSMA	lSPL	rSPL	lSFC	rSFC	lAFC	rAFC	lOFC	rOFC	lLFC	rLFC	lINS	rINS	lLTL	rLTL	lACC	rACC	lPCC	rPCC	lPHG	rPHG	lIPL	rIPL	lFLC	rFLC	lPVC	rPVC
lSMA	0	0.689545	1.28776	0.430422	0.148782	0.420193	-0.895316	1.45004	0.840087	2.91494	-0.18358	0.608714	1.09934	-0.0557245	-0.294744	0.155474	0.0673943	0.244853	0.913089	-0.856743	0.970248	0.623389	-0.382291	0.596359	1.09927	-0.739858	0.285833	-1.05578
rSMA	0.689545	0	0.183872	-1.16776	0.0950713	1.36552	1.11464	1.30137	1.91974	1.53459	2.5645	1.8968	0.45675	-0.679599	0.655126	-2.0506	0.289738	-0.767382	-0.364812	0.4426	1.02725	-0.00623361	-0.599641	-0.716056	0.287216	-1.06817	-0.347211	-0.242642
lSPL	1.28776	0.183872	0	1.64799	0.926249	0.341712	0.734889	2.09334	1.54923	1.24569	-0.441729	1.31756	-1.90257	-0.811208	-0.816717	-0.31853	-0.0986732	-0.389814	1.06984	-1.91097	-0.568208	-0.934108	-0.97765	0.202455	-1.50762	-1.88465	-0.880251	-1.39616
rSPL	0.430422	-1.16776	1.64799	0	1.10385	-0.0586599	0.0496497	1.60073	0.983252	0.715248	0.494598	1.77457	-0.851683	-0.382663	-0.314749	-2.96648	0.894424	-0.203318	0.220079	-2.49187	-0.449333	-0.925462	-0.672408	0.143288	-1.50496	-2.85808	-1.86734	-2.03122
lSFC	0.148782	0.0950713	0.926249	1.10385	0	0.615849	0.424614	1.71479	1.77906	2.86415	-0.2202	1.94189	0.890574	0.124955	0.147211	0.290471	1.0895	-0.164215	0.755363	-0.403001	1.76492	0.413859	-0.0150948	0.119716	0.349615	-0.924879	-0.394865	-1.29967
rSFC	0.420193	1.36552	0.341712	-0.0586599	0.615849	0	0.785264	0.954273	1.15466	1.71084	1.04607	1.34662	0.0316786	0.210278	-0.640888	0.0724236	-0.321935	0.274205	0.813698	0.0554116	0.176112	-0.959098	-0.12606	0.206868	0.539158	-2.31343	-0.154901	-1.59326
lAFC	-0.895316	1.11464	0.734889	0.0496497	0.424614	0.785264	0	0.991244	0.00328015	1.22457	0.125452	-0.381197	0.935433	0.0550395	0.920751	0.451099	0.471025	0.715865	0.008357	1.71296	0.0952892	1.60389	-0.134324	-0.079267	0.703303	1.75809	0.824703	1.92934
rAFC	1.45004	1.30137	2.09334	1.60073	1.71479	0.954273	0.991244	0	1.10273	1.4385	0.0424912	2.88249	1.16943	1.52762	0.591058	0.54052	1.45067	2.024	0.716503	0.567626	1.56439	0.903672	2.27083	2.26643	1.79236	0.693763	0.9765	0.884597
lOFC	0.840087	1.91974	1.54923	0.983252	1.77906	1.15466	0.00328015	1.10273	0	3.56038	0.00690399	1.09674	1.68318	0.353085	1.00137	-1.11054	0.848941	1.68019	-0.140717	-0.152477	0.936514	0.936695	1.04109	-0.525329	0.74138	0.622971	-0.296551	0.625189
rOFC	2.91494	1.53459	1.24569	0.715248	2.86415	1.71084	1.22457	1.4385	3.56038	0	-0.531909	2.66039	-0.219844	-0.516678	0.709539	-0.799792	1.9399	1.95855	0.788257	-1.21151	-0.660768	-0.962925	-0.172947	0.712682	-0.346014	-1.15558	-1.61778	-1.42126
lLFC	-0.18358	2.5645	-0.441729	0.494598	-0.2202	1.04607	0.125452	0.0424912	0.00690399	-0.531909	0	0.33418	0.548858	-0.238031	0.642793	0.112713	1.26746	1.72836	-0.272019	-0.113475	1.01083	0.65527	-0.99508	-0.0445052	0.31055	0.00897534	-0.447395	-0.249709
rLFC	0.608714	1.8968	1.31756	1.77457	1.94189	1.34662	-0.381197	2.88249	1.09674	2.66039	0.33418	0	0.539018	2.40062	1.45721	1.20365	0.578116	2.30868	1.28208	3.13438	1.30806	1.25267	1.45771	3.14247	1.71837	1.08469	1.08747	1.40286
lINS	1.09934	0.45675	-1.90257	-0.851683	0.890574	0.0316786	0.935433	1.16943	1.68318	-0.219844	0.548858	0.539018	0	-0.581639	0.126821	0.0627438	1.07014	0.569902	0.257885	0.332118	-0.895075	0.017028	-0.435639	-0.508854	0.567776	2.0437	-0.00202844	1.64273
rINS	-0.0557245	-0.679599	-0.811208	-0.382663	0.124955	0.210278	0.0550395	1.52762	0.353085	-0.516678	-0.238031	2.40062	-0.581639	0	-2.60879	0.391452	-0.990633	-1.53792	-1.93109	-1.12764	-3.453	-2.78485	-2.12507	-0.115699	0.53023	-0.827705	-0.148856	-0.0182336
lLTL	-0.294744	0.655126	-0.816717	-0.314749	0.147211	-0.640888	0.920751	0.591058	1.00137	0.709539	0.642793	1.45721	0.126821	-2.60879	0	-0.946255	1.36981	0.0526628	-1.67337	-1.71665	-1.06665	0.558919	-0.686032	-1.19985	-0.289308	-1.78873	-1.67102	-1.37259
rLTL	0.155474	-2.0506	-0.31853	-2.96648	0.290471	0.0724236	0.451099	0.54052	-1.11054	-0.799792	0.112713	1.20365	0.0627438	0.391452	-0.946255	0	-1.97643	-3.53217	-1.8028	-0.882231	-1.75499	-2.17239	-1.17551	-1.41412	0.379641	-0.17094	-0.332439	-0.229613
lACC	0.0673943	0.289738	-0.0986732	0.894424	1.0895	-0.321935	0.471025	1.45067	0.848941	1.9399	1.26746	0.578116	1.07014	-0.990633	1.36981	-1.97643	0	1.42353	0.04164	-0.0544353	0.99961	-0.508602	0.405695	0.546371	0.881346	0.364192	-0.117033	0.34005
rACC	0.244853	-0.767382	-0.389814	-0.203318	-0.164215	0.274205	0.715865	2.024	1.68019	1.95855	1.72836	2.30868	0.569902	-1.53792	0.0526628	-3.53217	1.42353	0	-1.22861	-2.56812	-0.839516	-2.65642	0.210919	-1.33622	-0.417982	-3.31601	-2.03979	-3.29885
lPCC	0.913089	-0.364812	1.06984	0.220079	0.755363	0.813698	0.008357	0.716503	-0.140717	0.788257	-0.272019	1.28208	0.257885	-1.93109	-1.67337	-1.8028	0.04164	-1.22861	0	-1.43431	-2.0307	-1.73936	-1.09799	-0.634391	-1.82409	-2.89611	-1.11383	-1.44448
rPCC	-0.856743	0.4426	-1.91097	-2.49187	-0.403001	0.0554116	1.71296	0.567626	-0.152477	-1.21151	-0.113475	3.13438	0.332118	-1.12764	-1.71665	-0.882231	-0.0544353	-2.56812	-1.43431	0	-2.47078	-2.03973	-1.57136	-2.35568	-1.80503	-3.59199	-2.4211	-3.18557
lPHG	0.970248	1.02725	-0.568208	-0.449333	1.76492	0.176112	0.0952892	1.56439	0.936514	-0.660768	1.01083	1.30806	-0.895075	-3.453	-1.06665	-1.75499	0.99961	-0.839516	-2.0307	-2.47078	0	-1.61763	-0.364733	-1.38874	-0.266715	-2.82413	-1.58831	-2.27569
rPHG	0.623389	-0.00623361	-0.934108	-0.925462	0.413859	-0.959098	1.60389	0.903672	0.936695	-0.962925	0.65527	1.25267	0.017028	-2.78485	0.558919	-2.17239	-0.508602	-2.65642	-1.73936	-2.03973	-1.61763	0	-0.941807	-2.05588	-0.0679084	-2.95726	-1.75099	-3.1448
lIPL	-0.382291	-0.599641	-0.97765	-0.672408	-0.0150948	-0.12606	-0.134324	2.27083	1.04109	-0.172947	-0.99508	1.45771	-0.435639	-2.12507	-0.686032	-1.17551	0.405695	0.210919	-1.09799	-1.57136	-0.364733	-0.941807	0	-1.07236	-1.69584	-1.96576	-0.277603	-1.52084
rIPL	0.596359	-0.716056	0.202455	0.143288	0.119716	0.206868	-0.079267	2.26643	-0.525329	0.712682	-0.0445052	3.14247	-0.508854	-0.115699	-1.19985	-1.41412	0.546371	-1.33622	-0.634391	-2.35568	-1.38874	-2.05588	-1.07236	0	-1.41088	-2.86743	-1.54827	-2.78236
lFLC	1.09927	0.287216	-1.50762	-1.50496	0.349615	0.539158	0.703303	1.79236	0.74138	-0.346014	0.31055	1.71837	0.567776	0.53023	-0.289308	0.379641	0.881346	-0.417982	-1.82409	-1.80503	-0.266715	-0.0679084	-1.69584	-1.41088	0	-3.26216	-2.51997	-2.25992
rFLC	-0.739858	-1.06817	-1.88465	-2.85808	-0.924879	-2.31343	1.75809	0.693763	0.622971	-1.15558	0.00897534	1.08469	2.0437	-0.827705	-1.78873	-0.17094	0.364192	-3.31601	-2.89611	-3.59199	-2.82413	-2.95726	-1.96576	-2.86743	-3.26216	0	-3.97677	-2.65852
lPVC	0.285833	-0.347211	-0.880251	-1.86734	-0.394865	-0.154901	0.824703	0.9765	-0.296551	-1.61778	-0.447395	1.08747	-0.00202844	-0.148856	-1.67102	-0.332439	-0.117033	-2.03979	-1.11383	-2.4211	-1.58831	-1.75099	-0.277603	-1.54827	-2.51997	-3.97677	0	-3.33676
rPVC	-1.05578	-0.242642	-1.39616	-2.03122	-1.29967	-1.59326	1.92934	0.884597	0.625189	-1.42126	-0.249709	1.40286	1.64273	-0.0182336	-1.37259	-0.229613	0.34005	-3.29885	-1.44448	-3.18557	-2.27569	-3.1448	-1.52084	-2.78236	-2.25992	-2.65852	-3.33676	0
	lSMA	rSMA	lSPL	rSPL	lSFC	rSFC	lAFC	rAFC	lOFC	rOFC	lLFC	rLFC	lINS	rINS	lLTL	rLTL	lACC	rACC	lPCC	rPCC	lPHG	rPHG	lIPL	rIPL	lFLC	rFLC	lPVC	rPVC
